# Supplementary material for: Time-Resolved Tracking of Mutations Reveals Diverse Allele Dynamics during Escherichia coli Antimicrobial Adaptive Evolution to Single Drugs and Drug Pairs
Source: Front Microbiol. 2017 May 24;8:893. doi: 10.3389/fmicb.2017.00893 (PMC5442168; doi:10.3389/fmicb.2017.00893)
Supplement: TABLE S1 — Primers used for the generation of the amplicons. [file Table_1.XLSX]

## Sheet: Sheet1
Gene	Forward Primer	Reverse Primer
acrR_1	TCGTCGGCAGCGTCAGATGTGTATAAGAGACAGTATATTATCGTCGTGCTATGG	GTCTCGTGGGCTCGGAGATGTGTATAAGAGACAGCAGATCTCACTGAACAAATCCG
acrR_2	TCGTCGGCAGCGTCAGATGTGTATAAGAGACAGGTATTGAAGCGAAAATGTTGCC	GTCTCGTGGGCTCGGAGATGTGTATAAGAGACAGCGTTAGTGGCAGGATTACGAAG
cpxA_1	TCGTCGGCAGCGTCAGATGTGTATAAGAGACAGGTACCGCCAGATTCACGATC	GTCTCGTGGGCTCGGAGATGTGTATAAGAGACAGCTGATTGTCACCATGTTGGTC
cpxA_2	TCGTCGGCAGCGTCAGATGTGTATAAGAGACAGTATCGGCCTGACCAATAAAG	GTCTCGTGGGCTCGGAGATGTGTATAAGAGACAGGCTGACGCTGGCGCTGGTGTTG
fusA_1	TCGTCGGCAGCGTCAGATGTGTATAAGAGACAGCGCTTCATCATACTTCAGGA	GTCTCGTGGGCTCGGAGATGTGTATAAGAGACAGACGTTGACTCCTCTGAACTGGCG
fusA_2	TCGTCGGCAGCGTCAGATGTGTATAAGAGACAGCAACCTGCGGTTTACCTACG	GTCTCGTGGGCTCGGAGATGTGTATAAGAGACAGAGAGCTGATGGAAAAATA
fusA_3	TCGTCGGCAGCGTCAGATGTGTATAAGAGACAGGTTTCAGACTGCGGCTGAACA	GTCTCGTGGGCTCGGAGATGTGTATAAGAGACAGTGCAACCATGGACTGGATGGAGC
gyrA_1	TCGTCGGCAGCGTCAGATGTGTATAAGAGACAGGGCTGCGCCATGCGGACGAT	GTCTCGTGGGCTCGGAGATGTGTATAAGAGACAGCTGGATTATGCGATGTCGGTC
marR_1	TCGTCGGCAGCGTCAGATGTGTATAAGAGACAGCGCGGCGTGTATTACTCCGG	GTCTCGTGGGCTCGGAGATGTGTATAAGAGACAGGCCACTTCGTCCGCCGTCAGG
rob_1	TCGTCGGCAGCGTCAGATGTGTATAAGAGACAGGCGCGTCAGGTTGAGCATTG	GTCTCGTGGGCTCGGAGATGTGTATAAGAGACAGGCTGGAGCAAATCTCTGATTT
smbA_1	TCGTCGGCAGCGTCAGATGTGTATAAGAGACAGCACTACGTGTTCCGCTGGCGT	GTCTCGTGGGCTCGGAGATGTGTATAAGAGACAGGCCAGCAATCCGGTCCCCATCA
soxR_1	TCGTCGGCAGCGTCAGATGTGTATAAGAGACAGGCTGCTAACCCCCGGCGAAGTG	GTCTCGTGGGCTCGGAGATGTGTATAAGAGACAGGCGCTTTAGTTTTGTTCATCT
