# Supplementary material for: Time-Resolved Tracking of Mutations Reveals Diverse Allele Dynamics during Escherichia coli Antimicrobial Adaptive Evolution to Single Drugs and Drug Pairs
Source: Front Microbiol. 2017 May 24;8:893. doi: 10.3389/fmicb.2017.00893 (PMC5442168; doi:10.3389/fmicb.2017.00893)
Supplement: TABLE S2 — Variant detection table. [file Table_2.XLS]

## Sheet: Manuscript Supplemental vairant
Drug	Lineage	Day Number	Count	Coverage	Frequency	Variant Type	Length	Gene	Nucleic Acid Change	Amino Acid Change
AMK	LineageA	2	2363	22953	10.295	Deletion	1	cpxA	T506-	Ile169fs
AMK	LineageA	2	125	1584	7.89141	SNV	1	fusA	T1333G	Phe445Val
AMK	LineageA	2	759	23396	3.24414	SNV	1	sbmA	A557C	Thr168Pro
AMK	LineageA	2	554	24517	2.25966	SNV	1	sbmA	G672T	Gly206Val
AMK	LineageA	2	474	21593	2.19516	Deletion	1	cpxA	G337-	Asp113fs
AMK	LineageA	2	156	8428	1.85097	SNV	1	fusA	T2051G	Phe684Cys
AMK	LineageA	2	156	11064	1.40998	Deletion	1	fusA	T2064-	Asp688fs
AMK	LineageA	2	243	19138	1.26973	SNV	1	fusA	G1426T	Glu476*
AMK	LineageA	2	293	23560	1.24363	SNV	1	cpxA	A511C	Thr171Pro
AMK	LineageA	2	100	9147	1.09325	SNV	1	fusA	C2029A	Arg677Ser
AMK	LineageA	2	230	25837	0.890196	SNV	1	sbmA	A668C	Met205Leu
AMK	LineageA	2	156	19303	0.808165	Deletion	1	fusA	A1453-	Lys485fs
AMK	LineageA	2	131	17266	0.758717	SNV	1	fusA	C727A	Leu243Met
AMK	LineageA	2	178	24929	0.714028	SNV	1	sbmA	A634C	Glu193Asp
AMK	LineageA	2	145	21442	0.676243	Deletion	1	cpxA	G333-	Gln111fs
AMK	LineageA	2	154	24414	0.630786	SNV	1	sbmA	T806G	Ser251Ala
AMK	LineageA	2	104	19173	0.542429	Deletion	1	fusA	C1456-	Pro486fs
AMK	LineageB	2	3225	37297	8.64681	Deletion	1	cpxA	T506-	Ile169fs
AMK	LineageB	2	127	1695	7.49263	SNV	1	cpxA	T550A	Trp184Arg
AMK	LineageB	2	108	1491	7.24346	SNV	1	cpxA	T1118G	Phe373Cys
AMK	LineageB	2	1139	19301	5.90125	SNV	1	cpxA	C236T	Ala79Val
AMK	LineageB	2	1111	35819	3.10171	SNV	1	cpxA	T550A	Trp184Arg
AMK	LineageB	2	764	25650	2.97856	SNV	1	sbmA	A557C	Thr168Pro
AMK	LineageB	2	560	26760	2.09268	SNV	1	sbmA	G672T	Gly206Val
AMK	LineageB	2	373	19531	1.90978	Deletion	1	cpxA	G337-	Asp113fs
AMK	LineageB	2	277	16819	1.64695	SNV	1	fusA	T2051G	Phe684Cys
AMK	LineageB	2	315	22113	1.4245	Deletion	1	fusA	T2064-	Asp688fs
AMK	LineageB	2	240	22425	1.07023	SNV	1	fusA	G1426T	Glu476*
AMK	LineageB	2	294	28436	1.0339	SNV	1	sbmA	A668C	Met205Leu
AMK	LineageB	2	365	37074	0.984517	SNV	1	cpxA	A511C	Thr171Pro
AMK	LineageB	2	177	20098	0.880685	SNV	1	fusA	C727A	Leu243Met
AMK	LineageB	2	192	22619	0.848844	Deletion	1	fusA	A1453-	Lys485fs
AMK	LineageB	2	150	18151	0.826401	SNV	1	fusA	C2029A	Arg677Ser
AMK	LineageB	2	140	19393	0.72191	Deletion	1	cpxA	G333-	Gln111fs
AMK	LineageB	2	179	27515	0.650554	SNV	1	sbmA	A634C	Glu193Asp
AMK	LineageB	2	138	22491	0.613579	Deletion	1	fusA	C1456-	Pro486fs
AMK	LineageB	2	103	19461	0.529264	SNV	1	cpxA	T284G	Ile95Ser
AMK	LineageC	2	4844	25366	19.0964	SNV	1	cpxA	T550A	Trp184Arg
AMK	LineageC	2	297	2659	11.1696	Deletion	1	cpxA	T506-	Ile169fs
AMK	LineageC	2	236	2686	8.7863	SNV	1	cpxA	T550A	Trp184Arg
AMK	LineageC	2	164	2473	6.63162	SNV	1	cpxA	T1118G	Phe373Cys
AMK	LineageC	2	111	1862	5.96133	SNV	1	fusA	T1333G	Phe445Val
AMK	LineageC	2	2236	50471	4.43027	Deletion	1	cpxA	T506-	Ile169fs
AMK	LineageC	2	888	26508	3.34993	SNV	1	cpxA	A523T	Ser175Cys
AMK	LineageC	2	751	26333	2.85193	SNV	1	sbmA	A557C	Thr168Pro
AMK	LineageC	2	621	25682	2.41804	Deletion	1	cpxA	G337-	Asp113fs
AMK	LineageC	2	483	21915	2.20397	SNV	1	fusA	C2021A	Thr674Asn
AMK	LineageC	2	587	27780	2.11303	SNV	1	sbmA	G672T	Gly206Val
AMK	LineageC	2	295	16945	1.74093	SNV	1	fusA	T2051G	Phe684Cys
AMK	LineageC	2	296	22105	1.33906	Deletion	1	fusA	T2064-	Asp688fs
AMK	LineageC	2	306	28030	1.09169	SNV	1	fusA	G1426T	Glu476*
AMK	LineageC	2	244	24502	0.995837	SNV	1	fusA	C727A	Leu243Met
AMK	LineageC	2	240	29244	0.820681	SNV	1	sbmA	A668C	Met205Leu
AMK	LineageC	2	232	28356	0.818169	Deletion	1	fusA	A1453-	Lys485fs
AMK	LineageC	2	134	18231	0.735012	SNV	1	fusA	C2029A	Arg677Ser
AMK	LineageC	2	197	27183	0.724718	SNV	1	sbmA	T806G	Ser251Ala
AMK	LineageC	2	182	25528	0.712943	Deletion	1	cpxA	G333-	Gln111fs
AMK	LineageC	2	158	24429	0.646772	SNV	1	fusA	C737A	Ala246Glu
AMK	LineageC	2	156	28106	0.555042	Deletion	1	fusA	C1456-	Pro486fs
AMK	LineageC	2	275	50587	0.543618	SNV	1	cpxA	A511C	Thr171Pro
AMK	LineageC	2	151	28230	0.534892	SNV	1	sbmA	A634C	Glu193Asp
AMK	LineageA	4	31441	35451	88.6886	SNV	1	fusA	C1829A	Pro610Gln
AMK	LineageA	4	13695	15845	86.4311	SNV	1	cpxA	G91T	Asp31Tyr
AMK	LineageA	4	3846	36028	10.675	SNV	1	fusA	C1823T	Ala608Val
AMK	LineageA	4	3193	32023	9.97096	Deletion	1	cpxA	T506-	Ile169fs
AMK	LineageA	4	190	2800	6.78571	SNV	1	fusA	T1333G	Phe445Val
AMK	LineageA	4	840	27669	3.03589	SNV	1	sbmA	A557C	Thr168Pro
AMK	LineageA	4	672	28688	2.34244	SNV	1	sbmA	G672T	Gly206Val
AMK	LineageA	4	371	16013	2.31687	Deletion	1	cpxA	G337-	Asp113fs
AMK	LineageA	4	462	27983	1.651	SNV	1	fusA	T2051G	Phe684Cys
AMK	LineageA	4	518	36921	1.403	Deletion	1	fusA	T2064-	Asp688fs
AMK	LineageA	4	285	23419	1.21696	SNV	1	fusA	G1426T	Glu476*
AMK	LineageA	4	338	33310	1.01471	SNV	1	cpxA	A511C	Thr171Pro
AMK	LineageA	4	286	30602	0.934579	SNV	1	sbmA	A668C	Met205Leu
AMK	LineageA	4	192	23652	0.811771	Deletion	1	fusA	A1453-	Lys485fs
AMK	LineageA	4	160	20219	0.791335	SNV	1	fusA	C697A	Leu233Met
AMK	LineageA	4	165	21279	0.775412	SNV	1	fusA	C727A	Leu243Met
AMK	LineageA	4	110	15885	0.692477	Deletion	1	cpxA	G333-	Gln111fs
AMK	LineageA	4	201	30333	0.662645	SNV	1	fusA	C2029A	Arg677Ser
AMK	LineageA	4	191	29012	0.658348	SNV	1	sbmA	T806G	Ser251Ala
AMK	LineageA	4	176	29274	0.601216	SNV	1	sbmA	A634C	Glu193Asp
AMK	LineageA	4	128	23529	0.54401	Deletion	1	fusA	C1456-	Pro486fs
AMK	LineageB	4	39340	39587	99.3761	SNV	1	cpxA	T550A	Trp184Arg
AMK	LineageB	4	24951	25153	99.1969	SNV	1	fusA	C1829A	Pro610Gln
AMK	LineageB	4	3827	39015	9.80905	Deletion	1	cpxA	T506-	Ile169fs
AMK	LineageB	4	1442	44611	3.23239	SNV	1	sbmA	A557C	Thr168Pro
AMK	LineageB	4	1019	42297	2.40915	Deletion	1	cpxA	G337-	Asp113fs
AMK	LineageB	4	1050	46402	2.26283	SNV	1	sbmA	G672T	Gly206Val
AMK	LineageB	4	316	19883	1.5893	SNV	1	fusA	T2051G	Phe684Cys
AMK	LineageB	4	331	26005	1.27283	Deletion	1	fusA	T2064-	Asp688fs
AMK	LineageB	4	486	40165	1.21001	SNV	1	cpxA	A511C	Thr171Pro
AMK	LineageB	4	215	18182	1.18249	SNV	1	fusA	G1426T	Glu476*
AMK	LineageB	4	472	49283	0.957734	SNV	1	sbmA	A668C	Met205Leu
AMK	LineageB	4	196	21609	0.907029	SNV	1	fusA	C2029A	Arg677Ser
AMK	LineageB	4	160	18351	0.871887	Deletion	1	fusA	A1453-	Lys485fs
AMK	LineageB	4	324	42037	0.77075	Deletion	1	cpxA	G333-	Gln111fs
AMK	LineageB	4	289	41906	0.689639	SNV	1	cpxA	C236T	Ala79Val
AMK	LineageB	4	288	47552	0.605653	SNV	1	sbmA	A634C	Glu193Asp
AMK	LineageB	4	265	46894	0.565104	SNV	1	sbmA	T806G	Ser251Ala
AMK	LineageB	4	141	25573	0.551363	SNV	1	fusA	C1823T	Ala608Val
AMK	LineageC	4	23886	23944	99.7578	SNV	1	cpxA	T550A	Trp184Arg
AMK	LineageC	4	1104	1108	99.639	SNV	1	cpxA	T550A	Trp184Arg
AMK	LineageC	4	22466	23769	94.5181	SNV	1	fusA	C1828A	Pro610Thr
AMK	LineageC	4	121	1252	9.66454	Deletion	1	cpxA	T506-	Ile169fs
AMK	LineageC	4	2102	23013	9.13397	Deletion	1	cpxA	T506-	Ile169fs
AMK	LineageC	4	132	2030	6.50246	SNV	1	fusA	T1333G	Phe445Val
AMK	LineageC	4	1306	39229	3.32917	SNV	1	sbmA	A557C	Thr168Pro
AMK	LineageC	4	765	23769	3.21848	SNV	1	fusA	C1829A	Pro610Gln
AMK	LineageC	4	673	22796	2.95227	Deletion	1	cpxA	G337-	Asp113fs
AMK	LineageC	4	926	41191	2.24806	SNV	1	sbmA	G672T	Gly206Val
AMK	LineageC	4	313	18205	1.71931	SNV	1	fusA	T2051G	Phe684Cys
AMK	LineageC	4	318	23774	1.3376	Deletion	1	fusA	T2064-	Asp688fs
AMK	LineageC	4	356	27756	1.28261	SNV	1	fusA	G1426T	Glu476*
AMK	LineageC	4	257	23332	1.10149	SNV	1	fusA	C697A	Leu233Met
AMK	LineageC	4	449	43766	1.02591	SNV	1	sbmA	A668C	Met205Leu
AMK	LineageC	4	238	24282	0.98015	SNV	1	cpxA	A511C	Thr171Pro
AMK	LineageC	4	169	19593	0.862553	SNV	1	fusA	C2029A	Arg677Ser
AMK	LineageC	4	194	22611	0.857989	Deletion	1	cpxA	G333-	Gln111fs
AMK	LineageC	4	214	27981	0.764805	Deletion	1	fusA	A1453-	Lys485fs
AMK	LineageC	4	294	41296	0.711933	SNV	1	sbmA	T806G	Ser251Ala
AMK	LineageC	4	281	41865	0.671205	SNV	1	sbmA	A634C	Glu193Asp
AMK	LineageC	4	165	25378	0.650169	SNV	1	fusA	C727A	Leu243Met
AMK	LineageC	4	141	27800	0.507194	Deletion	1	fusA	C1456-	Pro486fs
AMK	LineageA	6	44289	44326	99.9165	SNV	1	cpxA	G91T	Asp31Tyr
AMK	LineageA	6	23406	23458	99.7783	SNV	1	fusA	C1829A	Pro610Gln
AMK	LineageA	6	2026	25584	7.91901	Deletion	1	cpxA	T506-	Ile169fs
AMK	LineageA	6	141	1917	7.35524	SNV	1	cpxA	T1118G	Phe373Cys
AMK	LineageA	6	723	23122	3.12689	SNV	1	sbmA	A557C	Thr168Pro
AMK	LineageA	6	1138	44923	2.53322	Deletion	1	cpxA	G337-	Asp113fs
AMK	LineageA	6	531	23925	2.21944	SNV	1	sbmA	G672T	Gly206Val
AMK	LineageA	6	328	18487	1.77422	SNV	1	fusA	T2051G	Phe684Cys
AMK	LineageA	6	345	24348	1.41695	Deletion	1	fusA	T2064-	Asp688fs
AMK	LineageA	6	260	25309	1.0273	SNV	1	sbmA	A668C	Met205Leu
AMK	LineageA	6	293	28752	1.01906	SNV	1	fusA	G1426T	Glu476*
AMK	LineageA	6	249	25268	0.985436	SNV	1	cpxA	A511C	Thr171Pro
AMK	LineageA	6	246	25629	0.95985	SNV	1	fusA	C727A	Leu243Met
AMK	LineageA	6	388	44544	0.871049	Deletion	1	cpxA	G333-	Gln111fs
AMK	LineageA	6	252	29030	0.868068	Deletion	1	fusA	A1453-	Lys485fs
AMK	LineageA	6	134	20107	0.666435	SNV	1	fusA	C2029A	Arg677Ser
AMK	LineageA	6	154	28826	0.53424	Deletion	1	fusA	C1456-	Pro486fs
AMK	LineageB	6	9381	9389	99.9148	SNV	1	cpxA	T550A	Trp184Arg
AMK	LineageB	6	4091	4679	87.4332	SNV	1	fusA	C1829A	Pro610Gln
AMK	LineageB	6	379	3192	11.8734	SNV	1	cpxA	C236T	Ala79Val
AMK	LineageB	6	564	4754	11.8637	SNV	1	fusA	C1823T	Ala608Val
AMK	LineageB	6	970	9496	10.2148	Deletion	1	cpxA	T506-	Ile169fs
AMK	LineageB	6	192	6114	3.14033	SNV	1	sbmA	A557C	Thr168Pro
AMK	LineageB	6	142	6373	2.22815	SNV	1	sbmA	G672T	Gly206Val
AMK	LineageB	6	115	9517	1.20836	SNV	1	cpxA	A511C	Thr171Pro
AMK	LineageB	6	149	12371	1.20443	SNV	1	fusA	G1426T	Glu476*
AMK	LineageC	6	14982	15135	98.9891	SNV	1	fusA	C1823T	Ala608Val
AMK	LineageC	6	20695	20942	98.8206	SNV	1	cpxA	C236T	Ala79Val
AMK	LineageC	6	9335	10569	88.3243	SNV	1	cpxA	T550A	Trp184Arg
AMK	LineageC	6	982	10232	9.59734	Deletion	1	cpxA	T506-	Ile169fs
AMK	LineageC	6	114	1621	7.0327	Deletion	1	cpxA	T506-	Ile169fs
AMK	LineageC	6	505	8461	5.96856	SNV	1	fusA	T1333G	Phe445Val
AMK	LineageC	6	493	21538	2.28898	Deletion	1	cpxA	G337-	Asp113fs
AMK	LineageC	6	211	11753	1.79529	SNV	1	fusA	T2051G	Phe684Cys
AMK	LineageC	6	148	9114	1.62388	SNV	1	fusA	C737A	Ala246Glu
AMK	LineageC	6	113	7537	1.49927	SNV	1	fusA	G838T	Asp280Tyr
AMK	LineageC	6	211	15460	1.36481	Deletion	1	fusA	T2064-	Asp688fs
AMK	LineageC	6	121	10593	1.14226	SNV	1	cpxA	A511C	Thr171Pro
AMK	LineageC	6	118	10392	1.13549	Deletion	1	fusA	A1453-	Lys485fs
AMK	LineageC	6	122	11249	1.08454	SNV	1	fusA	G1426T	Glu476*
AMK	LineageC	6	109	12784	0.852628	SNV	1	fusA	C2029A	Arg677Ser
AMK	LineageC	6	163	21367	0.762859	Deletion	1	cpxA	G333-	Gln111fs
AMK	LineageA	8	26180	26893	97.3488	SNV	1	fusA	C1828A	Pro610Thr
AMK	LineageA	8	2134	25894	8.24129	Deletion	1	cpxA	T506-	Ile169fs
AMK	LineageA	8	114	1941	5.87326	SNV	1	fusA	T1333G	Phe445Val
AMK	LineageA	8	969	33062	2.93086	SNV	1	sbmA	A557C	Thr168Pro
AMK	LineageA	8	550	22780	2.4144	Deletion	1	cpxA	G337-	Asp113fs
AMK	LineageA	8	757	34655	2.18439	SNV	1	sbmA	G672T	Gly206Val
AMK	LineageA	8	340	20694	1.64299	SNV	1	fusA	T2051G	Phe684Cys
AMK	LineageA	8	374	26929	1.38884	Deletion	1	fusA	T2064-	Asp688fs
AMK	LineageA	8	344	26893	1.27914	SNV	1	fusA	C1829A	Pro610Gln
AMK	LineageA	8	190	15935	1.19234	SNV	1	fusA	G1426T	Glu476*
AMK	LineageA	8	374	36501	1.02463	SNV	1	sbmA	A668C	Met205Leu
AMK	LineageA	8	133	14193	0.937082	SNV	1	fusA	C727A	Leu243Met
AMK	LineageA	8	201	22157	0.907163	SNV	1	fusA	C2029A	Arg677Ser
AMK	LineageA	8	240	26769	0.896559	SNV	1	cpxA	A511C	Thr171Pro
AMK	LineageA	8	132	16090	0.820385	Deletion	1	fusA	A1453-	Lys485fs
AMK	LineageA	8	237	34258	0.691809	SNV	1	sbmA	T806G	Ser251Ala
AMK	LineageA	8	155	22608	0.685598	Deletion	1	cpxA	G333-	Gln111fs
AMK	LineageA	8	233	34876	0.668081	SNV	1	sbmA	A634C	Glu193Asp
AMK	LineageB	8	26532	26910	98.5953	SNV	1	cpxA	G91T	Asp31Tyr
AMK	LineageB	8	16465	16724	98.4513	SNV	1	fusA	C1829A	Pro610Gln
AMK	LineageB	8	8244	10109	81.5511	SNV	1	cpxA	T550A	Trp184Arg
AMK	LineageB	8	8775	51861	16.9202	SNV	1	sbmA	C561A	Ala169Glu
AMK	LineageB	8	935	11058	8.45542	Deletion	1	cpxA	T506-	Ile169fs
AMK	LineageB	8	656	27288	2.40399	Deletion	1	cpxA	G337-	Asp113fs
AMK	LineageB	8	218	13667	1.59508	SNV	1	fusA	T2051G	Phe684Cys
AMK	LineageB	8	267	17775	1.50211	Deletion	1	fusA	T2064-	Asp688fs
AMK	LineageB	8	109	11000	0.990909	SNV	1	cpxA	A511C	Thr171Pro
AMK	LineageB	8	115	14604	0.787455	SNV	1	fusA	C2029A	Arg677Ser
AMK	LineageB	8	177	27148	0.651982	Deletion	1	cpxA	G333-	Gln111fs
AMK	LineageC	8	11649	11676	99.7688	SNV	1	cpxA	T550A	Trp184Arg
AMK	LineageC	8	21362	26544	80.4777	SNV	1	fusA	C1829A	Pro610Gln
AMK	LineageC	8	1124	1443	77.8933	SNV	1	cpxA	T550A	Trp184Arg
AMK	LineageC	8	17491	27238	64.2154	SNV	1	fusA	A2020G	Thr674Ala
AMK	LineageC	8	4953	26760	18.509	SNV	1	fusA	C1823T	Ala608Val
AMK	LineageC	8	6906	37504	18.414	SNV	1	cpxA	C236T	Ala79Val
AMK	LineageC	8	200	1784	11.2108	Deletion	1	cpxA	T506-	Ile169fs
AMK	LineageC	8	1001	12150	8.23868	Deletion	1	cpxA	T506-	Ile169fs
AMK	LineageC	8	127	1664	7.63221	SNV	1	cpxA	T1118G	Phe373Cys
AMK	LineageC	8	137	2351	5.82731	SNV	1	fusA	T1333G	Phe445Val
AMK	LineageC	8	2256	85341	2.64351	SNV	1	sbmA	G804A	Trp250*
AMK	LineageC	8	891	37942	2.34832	Deletion	1	cpxA	G337-	Asp113fs
AMK	LineageC	8	436	27679	1.5752	Deletion	1	fusA	T2064-	Asp688fs
AMK	LineageC	8	329	21207	1.55137	SNV	1	fusA	T2051G	Phe684Cys
AMK	LineageC	8	114	9573	1.19085	SNV	1	fusA	C727A	Leu243Met
AMK	LineageC	8	134	12195	1.09881	SNV	1	cpxA	A511C	Thr171Pro
AMK	LineageC	8	103	11077	0.929855	SNV	1	fusA	G1426T	Glu476*
AMK	LineageC	8	179	22885	0.782172	SNV	1	fusA	C2029A	Arg677Ser
AMK	LineageC	8	234	37741	0.620015	Deletion	1	cpxA	G333-	Gln111fs
AMK	LineageA	10	73694	73845	99.7955	SNV	1	sbmA	G635A	Asp194Asn
AMK	LineageA	10	13460	13490	99.7776	SNV	1	fusA	C1828A	Pro610Thr
AMK	LineageA	10	240	2342	10.2477	Deletion	1	cpxA	T506-	Ile169fs
AMK	LineageA	10	196	3507	5.58882	SNV	1	fusA	C727A	Leu243Met
AMK	LineageA	10	2514	53289	4.71767	SNV	1	sbmA	A777C	Tyr241Ser
AMK	LineageA	10	722	19928	3.62304	Deletion	1	cpxA	G337-	Asp113fs
AMK	LineageA	10	158	4756	3.32212	SNV	1	fusA	G1426T	Glu476*
AMK	LineageA	10	196	11098	1.76608	SNV	1	fusA	T2051G	Phe684Cys
AMK	LineageA	10	234	14589	1.60395	Deletion	1	fusA	T2064-	Asp688fs
AMK	LineageA	10	125	12100	1.03306	SNV	1	fusA	C2029A	Arg677Ser
AMK	LineageA	10	203	21352	0.950731	SNV	1	fusA	C185A	Thr62Asn
AMK	LineageA	10	176	20311	0.866526	Deletion	1	cpxA	G333-	Gln111fs
AMK	LineageA	10	205	25949	0.790011	SNV	1	sbmA	T772G	Ile239Met
AMK	LineageA	10	166	21422	0.774904	SNV	1	cpxA	G289T	Ala97Ser
AMK	LineageB	10	200	39026	0.512479	SNV	1	cpxA	G163T	Ala55Ser
AMK	LineageB	10	226	25548	0.884609	SNV	1	fusA	C2029A	Arg677Ser
AMK	LineageB	10	68480	89723	76.3238	SNV	1	sbmA	C561A	Ala169Glu
AMK	LineageB	10	902	39818	2.26531	Deletion	1	cpxA	G337-	Asp113fs
AMK	LineageB	10	39347	39376	99.9264	SNV	1	cpxA	G91T	Asp31Tyr
AMK	LineageB	10	275	39567	0.695024	Deletion	1	cpxA	G333-	Gln111fs
AMK	LineageB	10	822	11289	7.28142	Deletion	1	cpxA	T506-	Ile169fs
AMK	LineageB	10	414	31132	1.32982	Deletion	1	fusA	T2064-	Asp688fs
AMK	LineageB	10	143	13319	1.07365	SNV	1	fusA	G1426T	Glu476*
AMK	LineageB	10	175	2354	7.43415	SNV	1	cpxA	T1118G	Phe373Cys
AMK	LineageB	10	118	11641	1.01366	SNV	1	fusA	C727A	Leu243Met
AMK	LineageB	10	107	13394	0.798865	Deletion	1	fusA	A1453-	Lys485fs
AMK	LineageB	10	215	3639	5.90822	SNV	1	fusA	T1333G	Phe445Val
AMK	LineageB	10	383	23683	1.61719	SNV	1	fusA	T2051G	Phe684Cys
AMK	LineageB	10	29595	29647	99.8246	SNV	1	fusA	C1829A	Pro610Gln
AMK	LineageB	10	1067	30793	3.46507	SNV	1	fusA	A2039G	Tyr680Cys
AMK	LineageB	10	1596	10195	15.6547	SNV	1	cpxA	T550A	Trp184Arg
AMK	LineageC	10	12679	12699	99.8425	SNV	1	cpxA	T550A	Trp184Arg
AMK	LineageC	10	8846	10747	82.3113	SNV	1	fusA	C1823T	Ala608Val
AMK	LineageC	10	23045	28207	81.6996	SNV	1	cpxA	C236T	Ala79Val
AMK	LineageC	10	64974	84467	76.9223	SNV	1	sbmA	G804A	Trp250*
AMK	LineageC	10	1816	10793	16.8257	SNV	1	fusA	A2020G	Thr674Ala
AMK	LineageC	10	1823	10882	16.7524	SNV	1	fusA	C1829A	Pro610Gln
AMK	LineageC	10	1002	12666	7.91094	Deletion	1	cpxA	T506-	Ile169fs
AMK	LineageC	10	278	4376	6.35283	SNV	1	fusA	T1333G	Phe445Val
AMK	LineageC	10	738	29004	2.54448	Deletion	1	cpxA	G337-	Asp113fs
AMK	LineageC	10	105	4520	2.32301	SNV	1	fusA	C737A	Ala246Glu
AMK	LineageC	10	125	8425	1.48368	SNV	1	fusA	T2051G	Phe684Cys
AMK	LineageC	10	122	9215	1.32393	SNV	1	fusA	C697A	Leu233Met
AMK	LineageC	10	144	11159	1.29044	SNV	1	fusA	G1426T	Glu476*
AMK	LineageC	10	138	11061	1.24763	Deletion	1	fusA	T2064-	Asp688fs
AMK	LineageC	10	112	13376	0.837321	SNV	1	cpxA	A511C	Thr171Pro
AMK	LineageC	10	215	28772	0.747254	Deletion	1	cpxA	G333-	Gln111fs
AMK	LineageA	12	22212	22261	99.7799	SNV	1	fusA	C1828A	Pro610Thr
AMK	LineageA	12	72975	74382	98.1084	SNV	1	sbmA	G635A	Asp194Asn
AMK	LineageA	12	1079	13398	8.05344	Deletion	1	cpxA	T506-	Ile169fs
AMK	LineageA	12	247	4173	5.919	SNV	1	fusA	T1333G	Phe445Val
AMK	LineageA	12	548	22329	2.45421	Deletion	1	cpxA	G337-	Asp113fs
AMK	LineageA	12	254	17329	1.46575	SNV	1	fusA	T2051G	Phe684Cys
AMK	LineageA	12	318	22668	1.40286	Deletion	1	fusA	T2064-	Asp688fs
AMK	LineageA	12	139	11789	1.17907	SNV	1	fusA	C727A	Leu243Met
AMK	LineageA	12	121	13055	0.926848	SNV	1	cpxA	A511C	Thr171Pro
AMK	LineageA	12	159	18775	0.846871	SNV	1	fusA	C2029A	Arg677Ser
AMK	LineageA	12	183	22172	0.825365	Deletion	1	cpxA	G333-	Gln111fs
AMK	LineageA	12	107	13535	0.790543	Deletion	1	fusA	A1453-	Lys485fs
AMK	LineageB	12	32151	32434	99.1275	SNV	1	fusA	C1829A	Pro610Gln
AMK	LineageB	12	34036	34368	99.034	SNV	1	cpxA	G91T	Asp31Tyr
AMK	LineageB	12	166138	170281	97.567	SNV	1	sbmA	C561A	Ala169Glu
AMK	LineageB	12	11998	33893	35.3996	SNV	1	fusA	A2039G	Tyr680Cys
AMK	LineageB	12	1152	18083	6.37062	Deletion	1	cpxA	T506-	Ile169fs
AMK	LineageB	12	220	3881	5.66864	SNV	1	fusA	T1333G	Phe445Val
AMK	LineageB	12	858	34865	2.46092	Deletion	1	cpxA	G337-	Asp113fs
AMK	LineageB	12	2671	169603	1.57485	SNV	1	sbmA	G635A	Asp194Asn
AMK	LineageB	12	400	26062	1.5348	SNV	1	fusA	T2051G	Phe684Cys
AMK	LineageB	12	508	34166	1.48686	Deletion	1	fusA	T2064-	Asp688fs
AMK	LineageB	12	142	18152	0.782283	SNV	1	cpxA	A511C	Thr171Pro
AMK	LineageB	12	203	28066	0.723295	SNV	1	fusA	C2029A	Arg677Ser
AMK	LineageB	12	249	34691	0.717765	Deletion	1	cpxA	G333-	Gln111fs
AMK	LineageC	12	156	9359	1.66684	SNV	1	fusA	C737A	Ala246Glu
AMK	LineageC	12	1038	37673	2.75529	Deletion	1	cpxA	G337-	Asp113fs
AMK	LineageC	12	93950	116001	80.9907	SNV	1	sbmA	G804A	Trp250*
AMK	LineageC	12	308	37440	0.82265	Deletion	1	cpxA	G333-	Gln111fs
AMK	LineageC	12	977	10231	9.54941	Deletion	1	cpxA	T506-	Ile169fs
AMK	LineageC	12	184	2768	6.6474	SNV	1	cpxA	T1118G	Phe373Cys
AMK	LineageC	12	132	10659	1.23839	SNV	1	cpxA	A511C	Thr171Pro
AMK	LineageC	12	123	18231	0.674675	SNV	1	fusA	C2029A	Arg677Ser
AMK	LineageC	12	8430	9927	84.9199	SNV	1	cpxA	T550A	Trp184Arg
AMK	LineageC	12	123	7585	1.62162	SNV	1	fusA	G838T	Asp280Tyr
AMK	LineageC	12	339	21931	1.54576	Deletion	1	fusA	T2064-	Asp688fs
AMK	LineageC	12	127	14113	0.89988	SNV	1	fusA	G1426T	Glu476*
AMK	LineageC	12	138	12450	1.10843	SNV	1	fusA	C727A	Leu243Met
AMK	LineageC	12	134	14235	0.941342	Deletion	1	fusA	A1453-	Lys485fs
AMK	LineageC	12	524	8927	5.86983	SNV	1	fusA	T1333G	Phe445Val
AMK	LineageC	12	258	16981	1.51935	SNV	1	fusA	T2051G	Phe684Cys
AMK	LineageC	12	18440	21702	84.9691	SNV	1	fusA	C1828A	Pro610Thr
AMK-CHL	LineageA	2	10049	34900	28.7937	SNV	1	acrR, CDS: acrR	T681G	Leu203Arg
AMK-CHL	LineageA	2	10847	37892	28.6261	SNV	1	acrR, CDS: acrR	T684G	Leu204Arg
AMK-CHL	LineageA	2	4343	36711	11.8302	SNV	1	acrR, CDS: acrR	A692C	Thr207Pro
AMK-CHL	LineageA	2	2180	20247	10.767	Insertion	1	acrR, CDS: acrR	-695A	Leu208fs
AMK-CHL	LineageA	2	320	3416	9.36768	Deletion	1	soxR, CDS: soxR	A452-	Asp151fs
AMK-CHL	LineageA	2	2864	34087	8.40203	Deletion	1	cpxA	T506-	Ile169fs
AMK-CHL	LineageA	2	2784	60150	4.62843	SNV	1	acrR, CDS: acrR	C695A	Leu208Ile
AMK-CHL	LineageA	2	705	20247	3.482	SNV	1	acrR, CDS: acrR	C695A	Leu208Ile
AMK-CHL	LineageA	2	484	14936	3.24049	SNV	1	acrR, CDS: acrR	T703G	Asn210Lys
AMK-CHL	LineageA	2	183	6059	3.0203	SNV	1	sbmA	A557C	Thr168Pro
AMK-CHL	LineageA	2	900	31427	2.86378	SNV	1	acrR, CDS: acrR	C213A	Ala47Glu
AMK-CHL	LineageA	2	1603	59519	2.69326	SNV	1	acrR, CDS: acrR	T129G	Val19Gly
AMK-CHL	LineageA	2	804	30254	2.6575	SNV	1	acrR, CDS: acrR	C78A	Ala2Glu
AMK-CHL	LineageA	2	1545	60096	2.57089	SNV	1	acrR, CDS: acrR	T703G	Asn210Lys
AMK-CHL	LineageA	2	875	37219	2.35095	SNV	1	acrR, CDS: acrR	T226G	His51Gln
AMK-CHL	LineageA	2	877	37317	2.35014	SNV	1	acrR, CDS: acrR	A85C	Lys4Asn
AMK-CHL	LineageA	2	1149	50040	2.29616	SNV	1	acrR, CDS: acrR	G676T	Met201Ile
AMK-CHL	LineageA	2	139	6342	2.19174	SNV	1	sbmA	G672T	Gly206Val
AMK-CHL	LineageA	2	1055	49108	2.14833	SNV	1	acrR, CDS: acrR	A117C	His15Pro
AMK-CHL	LineageA	2	757	37219	2.03391	SNV	1	acrR, CDS: acrR	T229G	Phe52Leu
AMK-CHL	LineageA	2	709	35611	1.99096	SNV	1	acrR, CDS: acrR	T245G	Leu58Val
AMK-CHL	LineageA	2	524	26851	1.95151	SNV	1	acrR, CDS: acrR	C165A	Ser31Tyr
AMK-CHL	LineageA	2	376	20247	1.85707	Deletion	1	acrR, CDS: acrR	T696-	Arg209fs
AMK-CHL	LineageA	2	674	37317	1.80615	MNV	2	acrR, CDS: acrR	CC87AA	Thr5Lys
AMK-CHL	LineageA	2	995	55830	1.7822	SNV	1	acrR, CDS: acrR	C132A	Ala20Asp
AMK-CHL	LineageA	2	490	27705	1.76863	SNV	1	acrR, CDS: acrR	A180G	Glu36Gly
AMK-CHL	LineageA	2	331	19351	1.71051	SNV	1	acrR, CDS: acrR	G707T	Ala212Ser
AMK-CHL	LineageA	2	637	37715	1.68898	SNV	1	acrR, CDS: acrR	C250A	Phe59Leu
AMK-CHL	LineageA	2	292	18536	1.57531	SNV	1	fusA	T2051G	Phe684Cys
AMK-CHL	LineageA	2	399	26332	1.51527	SNV	1	acrR, CDS: acrR	A93C	Gln7Pro
AMK-CHL	LineageA	2	967	64872	1.49063	SNV	1	acrR, CDS: acrR	A551C	Thr160Pro
AMK-CHL	LineageA	2	860	60096	1.43104	SNV	1	acrR, CDS: acrR	C705A	Pro211His
AMK-CHL	LineageA	2	508	36472	1.39285	MNV	3	acrR, CDS: acrR	GGG156TTT	Gly28_Val29delinsValLeu
AMK-CHL	LineageA	2	599	43677	1.37143	SNV	1	acrR, CDS: acrR	C690A	Pro206His
AMK-CHL	LineageA	2	932	68693	1.35676	SNV	1	acrR, CDS: acrR	T127G	Asp18Glu
AMK-CHL	LineageA	2	502	37246	1.3478	SNV	1	acrR, CDS: acrR	T170G	Ser33Ala
AMK-CHL	LineageA	2	760	57129	1.33032	SNV	1	acrR, CDS: acrR	C149A	Gln26Lys
AMK-CHL	LineageA	2	267	20247	1.31871	MNV	2	acrR, CDS: acrR	CT695AA	Leu208Asn
AMK-CHL	LineageA	2	464	37222	1.24657	SNV	1	acrR, CDS: acrR	T221G	Trp50Gly
AMK-CHL	LineageA	2	717	60292	1.18921	SNV	1	acrR, CDS: acrR	G673T	Glu200Asp
AMK-CHL	LineageA	2	739	62840	1.176	SNV	1	acrR, CDS: acrR	A522C	Glu150Ala
AMK-CHL	LineageA	2	575	49514	1.16129	SNV	1	acrR, CDS: acrR	A710G	Thr213Ala
AMK-CHL	LineageA	2	834	74098	1.12554	MNV	2	acrR, CDS: acrR	CC121AA	Leu17Ile
AMK-CHL	LineageA	2	328	30254	1.08415	SNV	1	acrR, CDS: acrR	C78T	Ala2Val
AMK-CHL	LineageA	2	453	42831	1.05765	SNV	1	acrR, CDS: acrR	G671T	Glu200*
AMK-CHL	LineageA	2	359	34129	1.05189	MNV	2	acrR, CDS: acrR	AA102CC	Gln10Pro
AMK-CHL	LineageA	2	366	34872	1.04955	SNV	1	cpxA	A511C	Thr171Pro
AMK-CHL	LineageA	2	391	37719	1.03661	SNV	1	acrR, CDS: acrR	C240A	Ser56*
AMK-CHL	LineageA	2	342	33429	1.02306	SNV	1	acrR, CDS: acrR	G252A	Ser60Asn
AMK-CHL	LineageA	2	522	51077	1.02199	SNV	1	fusA	G1426T	Glu476*
AMK-CHL	LineageA	2	372	37317	0.996865	SNV	1	acrR, CDS: acrR	A89C	Lys6Gln
AMK-CHL	LineageA	2	375	37715	0.994299	SNV	1	acrR, CDS: acrR	T248G	Phe59Val
AMK-CHL	LineageA	2	309	31780	0.97231	SNV	1	acrR, CDS: acrR	G197T	Gly42Cys
AMK-CHL	LineageA	2	129	13351	0.96622	Deletion	1	cpxA	G337-	Asp113fs
AMK-CHL	LineageA	2	179	18700	0.957219	SNV	1	acrR, CDS: acrR	A713C	Asn214His
AMK-CHL	LineageA	2	297	31384	0.946342	SNV	1	acrR, CDS: acrR	A237C	Lys55Thr
AMK-CHL	LineageA	2	351	37219	0.943067	SNV	1	acrR, CDS: acrR	T228G	Phe52Cys
AMK-CHL	LineageA	2	100	10669	0.937295	SNV	1	acrR, CDS: acrR	G687T	Cys205Phe
AMK-CHL	LineageA	2	296	32798	0.902494	SNV	1	acrR, CDS: acrR	A105C	Glu11Ala
AMK-CHL	LineageA	2	554	65369	0.847497	SNV	1	acrR, CDS: acrR	T657G	Val195Gly
AMK-CHL	LineageA	2	271	32798	0.82627	SNV	1	acrR, CDS: acrR	A106C	Glu11Asp
AMK-CHL	LineageA	2	252	30638	0.822508	SNV	1	acrR, CDS: acrR	C192A	Ala40Glu
AMK-CHL	LineageA	2	165	20155	0.818655	SNV	1	fusA	C2029A	Arg677Ser
AMK-CHL	LineageA	2	475	58720	0.808924	SNV	1	acrR, CDS: acrR	T519G	Ile149Ser
AMK-CHL	LineageA	2	268	35899	0.746539	SNV	1	acrR, CDS: acrR	C235G	Asp54Glu
AMK-CHL	LineageA	2	168	22621	0.742673	SNV	1	acrR, CDS: acrR	A167C	Thr32Pro
AMK-CHL	LineageA	2	340	46291	0.734484	SNV	1	fusA	C727A	Leu243Met
AMK-CHL	LineageA	2	475	65162	0.728952	SNV	1	acrR, CDS: acrR	A115C	Gln14His
AMK-CHL	LineageA	2	187	26111	0.716173	SNV	1	acrR, CDS: acrR	T159G	Val29Gly
AMK-CHL	LineageA	2	528	74301	0.710623	SNV	1	acrR, CDS: acrR	T135G	Leu21Arg
AMK-CHL	LineageA	2	214	30912	0.692288	SNV	1	acrR, CDS: acrR	C206A	Arg45Ser
AMK-CHL	LineageA	2	354	51627	0.685688	Deletion	1	fusA	A1453-	Lys485fs
AMK-CHL	LineageA	2	255	37246	0.684637	SNV	1	acrR, CDS: acrR	T170A	Ser33Thr
AMK-CHL	LineageA	2	143	20983	0.681504	Deletion	1	marR	A163-	Ile55fs
AMK-CHL	LineageA	2	166	24647	0.67351	Deletion	1	fusA	T2064-	Asp688fs
AMK-CHL	LineageA	2	174	27705	0.628045	SNV	1	acrR, CDS: acrR	A180C	Glu36Ala
AMK-CHL	LineageA	2	130	21008	0.618812	Deletion	1	marR	G161-	Cys54fs
AMK-CHL	LineageA	2	208	34348	0.605567	SNV	1	acrR, CDS: acrR	C620A	Gln183Lys
AMK-CHL	LineageA	2	323	55674	0.580163	SNV	1	acrR, CDS: acrR	T120G	Ile16Ser
AMK-CHL	LineageA	2	180	31427	0.572756	SNV	1	acrR, CDS: acrR	C213T	Ala47Val
AMK-CHL	LineageA	2	318	55830	0.569586	SNV	1	acrR, CDS: acrR	C132T	Ala20Val
AMK-CHL	LineageA	2	331	60109	0.550666	SNV	1	acrR, CDS: acrR	G699T	Arg209Leu
AMK-CHL	LineageA	2	159	29017	0.547955	SNV	1	acrR, CDS: acrR	C204A	Thr44Lys
AMK-CHL	LineageA	2	336	62840	0.534691	SNV	1	acrR, CDS: acrR	A522T	Glu150Val
AMK-CHL	LineageA	2	112	21001	0.533308	Deletion	1	marR	T164-	Ile55fs
AMK-CHL	LineageA	2	119	22621	0.52606	SNV	1	acrR, CDS: acrR	A167T	Thr32Ser
AMK-CHL	LineageA	2	188	35899	0.523691	SNV	1	acrR, CDS: acrR	C235A	Asp54Glu
AMK-CHL	LineageA	2	258	49514	0.521065	SNV	1	acrR, CDS: acrR	A710T	Thr213Ser
AMK-CHL	LineageA	2	181	34900	0.518625	SNV	1	acrR, CDS: acrR	T681C	Leu203Pro
AMK-CHL	LineageA	2	153	29565	0.517504	SNV	1	acrR, CDS: acrR	C101T	Gln10*
AMK-CHL	LineageA	2	259	50962	0.508222	Deletion	1	fusA	C1456-	Pro486fs
AMK-CHL	LineageA	2	319	62828	0.507735	SNV	1	acrR, CDS: acrR	T534C	Leu154Ser
AMK-CHL	LineageA	2	115	22722	0.506117	SNV	1	acrR, CDS: acrR	A566C	Ile165Leu
AMK-CHL	LineageA	2	304	60096	0.505857	SNV	1	acrR, CDS: acrR	C704G	Pro211Ala
AMK-CHL	LineageB	2	1725	5382	32.0513	Deletion	1	acrR, CDS: acrR	T538-	Ala156fs
AMK-CHL	LineageB	2	814	5382	15.1245	SNV	1	acrR, CDS: acrR	G539T	Ala156Ser
AMK-CHL	LineageB	2	102	5382	1.89521	MNV	2	acrR, CDS: acrR	TG538GA	Ala156Thr
AMK-CHL	LineageB	2	1601	78310	2.04444	SNV	1	acrR, CDS: acrR	C78A	Ala2Glu
AMK-CHL	LineageB	2	441	78310	0.563146	SNV	1	acrR, CDS: acrR	C78T	Ala2Val
AMK-CHL	LineageB	2	403	64339	0.62637	SNV	1	acrR, CDS: acrR	C192A	Ala40Glu
AMK-CHL	LineageB	2	1737	20286	8.56256	Deletion	1	cpxA	T506-	Ile169fs
AMK-CHL	LineageB	2	1579	66162	2.38657	SNV	1	acrR, CDS: acrR	C213A	Ala47Glu
AMK-CHL	LineageB	2	349	66162	0.527493	SNV	1	acrR, CDS: acrR	C213T	Ala47Val
AMK-CHL	LineageB	2	1060	14617	7.25183	Insertion	1	acrR, CDS: acrR	-697G	Arg209fs
AMK-CHL	LineageB	2	727	110389	0.65858	SNV	1	acrR, CDS: acrR	G699T	Arg209Leu
AMK-CHL	LineageB	2	361	65470	0.551398	SNV	1	acrR, CDS: acrR	C206A	Arg45Ser
AMK-CHL	LineageB	2	3926	110352	3.55771	SNV	1	acrR, CDS: acrR	T703G	Asn210Lys
AMK-CHL	LineageB	2	358	10951	3.26911	Deletion	1	soxR, CDS: soxR	A452-	Asp151fs
AMK-CHL	LineageB	2	1539	1828	84.1904	SNV	1	acrR, CDS: acrR	G542A	Asp157Asn
AMK-CHL	LineageB	2	547	78104	0.700348	SNV	1	acrR, CDS: acrR	C235G	Asp54Glu
AMK-CHL	LineageB	2	745	59753	1.2468	MNV	2	acrR, CDS: acrR	AA102CC	Gln10Pro
AMK-CHL	LineageB	2	571	81258	0.7027	MNV	2	acrR, CDS: acrR	AC148TA	Gln26Lys
AMK-CHL	LineageB	2	825	55686	1.48152	SNV	1	acrR, CDS: acrR	A93C	Gln7Pro
AMK-CHL	LineageB	2	644	78295	0.82253	SNV	1	acrR, CDS: acrR	A105C	Glu11Ala
AMK-CHL	LineageB	2	496	78295	0.633502	SNV	1	acrR, CDS: acrR	A106C	Glu11Asp
AMK-CHL	LineageB	2	749	117427	0.637843	SNV	1	acrR, CDS: acrR	A522C	Glu150Ala
AMK-CHL	LineageB	2	1140	79580	1.43252	SNV	1	acrR, CDS: acrR	G671T	Glu200*
AMK-CHL	LineageB	2	1486	88772	1.67395	SNV	1	acrR, CDS: acrR	G673T	Glu200Asp
AMK-CHL	LineageB	2	408	57391	0.710913	SNV	1	acrR, CDS: acrR	A180C	Glu36Ala
AMK-CHL	LineageB	2	999	57391	1.74069	SNV	1	acrR, CDS: acrR	A180G	Glu36Gly
AMK-CHL	LineageB	2	895	78141	1.14537	MNV	3	acrR, CDS: acrR	GGG156TTT	Gly28_Val29delinsValLeu
AMK-CHL	LineageB	2	578	66270	0.87219	SNV	1	acrR, CDS: acrR	G197T	Gly42Cys
AMK-CHL	LineageB	2	562	53446	1.05153	SNV	1	acrR, CDS: acrR	A117C	His15Pro
AMK-CHL	LineageB	2	1853	78110	2.3723	SNV	1	acrR, CDS: acrR	T226G	His51Gln
AMK-CHL	LineageB	2	385	61630	0.624696	SNV	1	acrR, CDS: acrR	T519G	Ile149Ser
AMK-CHL	LineageB	2	18067	67320	26.8375	SNV	1	acrR, CDS: acrR	T681G	Leu203Arg
AMK-CHL	LineageB	2	184	12992	1.41626	SNV	1	fusA	T2051G	Phe684Cys
AMK-CHL	LineageB	2	17364	70108	24.7675	SNV	1	acrR, CDS: acrR	T684G	Leu204Arg
AMK-CHL	LineageB	2	3138	11861	26.4565	Insertion	1	acrR, CDS: acrR	-695A	Leu208fs
AMK-CHL	LineageB	2	4839	110481	4.37994	SNV	1	acrR, CDS: acrR	C695A	Leu208Ile
AMK-CHL	LineageB	2	123	14617	0.841486	MNV	2	acrR, CDS: acrR	CT695AC	Leu208Thr
AMK-CHL	LineageB	2	1656	79187	2.09125	SNV	1	acrR, CDS: acrR	T245G	Leu58Val
AMK-CHL	LineageB	2	182	16696	1.09008	Deletion	1	cpxA	G337-	Asp113fs
AMK-CHL	LineageB	2	220	20212	1.08846	SNV	1	cpxA	A511C	Thr171Pro
AMK-CHL	LineageB	2	1615	78310	2.06232	SNV	1	acrR, CDS: acrR	A85C	Lys4Asn
AMK-CHL	LineageB	2	512	66183	0.773613	SNV	1	acrR, CDS: acrR	A237C	Lys55Thr
AMK-CHL	LineageB	2	769	78310	0.981995	SNV	1	acrR, CDS: acrR	A89C	Lys6Gln
AMK-CHL	LineageB	2	2923	90227	3.23961	SNV	1	acrR, CDS: acrR	G676T	Met201Ile
AMK-CHL	LineageB	2	724	78110	0.926898	SNV	1	acrR, CDS: acrR	T228G	Phe52Cys
AMK-CHL	LineageB	2	235	25690	0.914753	SNV	1	fusA	G1426T	Glu476*
AMK-CHL	LineageB	2	208	22968	0.905608	SNV	1	fusA	C727A	Leu243Met
AMK-CHL	LineageB	2	1576	78110	2.01767	SNV	1	acrR, CDS: acrR	T229G	Phe52Leu
AMK-CHL	LineageB	2	121	14090	0.858765	SNV	1	fusA	C2029A	Arg677Ser
AMK-CHL	LineageB	2	1280	79173	1.61671	SNV	1	acrR, CDS: acrR	C250A	Phe59Leu
AMK-CHL	LineageB	2	819	79173	1.03444	SNV	1	acrR, CDS: acrR	T248G	Phe59Val
AMK-CHL	LineageB	2	674	81952	0.822433	SNV	1	acrR, CDS: acrR	C690A	Pro206His
AMK-CHL	LineageB	2	717	110352	0.649739	SNV	1	acrR, CDS: acrR	C704G	Pro211Ala
AMK-CHL	LineageB	2	1259	110352	1.14089	SNV	1	acrR, CDS: acrR	C705A	Pro211His
AMK-CHL	LineageB	2	1215	57080	2.12859	SNV	1	acrR, CDS: acrR	C165A	Ser31Tyr
AMK-CHL	LineageB	2	1168	78144	1.49468	SNV	1	acrR, CDS: acrR	T170G	Ser33Ala
AMK-CHL	LineageB	2	875	79174	1.10516	SNV	1	acrR, CDS: acrR	C240A	Ser56*
AMK-CHL	LineageB	2	144	21418	0.672332	Deletion	1	marR	G161-	Cys54fs
AMK-CHL	LineageB	2	458	40076	1.14283	SNV	1	acrR, CDS: acrR	T239A	Ser56Thr
AMK-CHL	LineageB	2	695	69167	1.00481	SNV	1	acrR, CDS: acrR	G252A	Ser60Asn
AMK-CHL	LineageB	2	111	4625	2.4	Insertion	1	acrR, CDS: acrR	-692A	Thr207fs
AMK-CHL	LineageB	2	170	26564	0.639964	Deletion	1	fusA	A1453-	Lys485fs
AMK-CHL	LineageB	2	5559	71741	7.74871	SNV	1	acrR, CDS: acrR	A692C	Thr207Pro
AMK-CHL	LineageB	2	1538	94499	1.62753	SNV	1	acrR, CDS: acrR	A710G	Thr213Ala
AMK-CHL	LineageB	2	135	21535	0.626886	Deletion	1	marR	A163-	Ile55fs
AMK-CHL	LineageB	2	266	48122	0.552762	SNV	1	acrR, CDS: acrR	A167C	Thr32Pro
AMK-CHL	LineageB	2	1196	78310	1.52726	MNV	2	acrR, CDS: acrR	CC87AA	Thr5Lys
AMK-CHL	LineageB	2	163	26271	0.620456	Deletion	1	fusA	C1456-	Pro486fs
AMK-CHL	LineageB	2	992	78110	1.27	SNV	1	acrR, CDS: acrR	T221G	Trp50Gly
AMK-CHL	LineageB	2	131	9219	1.42098	SNV	1	soxR, CDS: soxR	T50A	Val17Glu
AMK-CHL	LineageB	2	691	81587	0.846949	SNV	1	acrR, CDS: acrR	T129G	Val19Gly
AMK-CHL	LineageB	2	511	78141	0.653946	MNV	2	acrR, CDS: acrR	GG157TT	Val29Leu
AMK-CHL	LineageC	2	375	61197	0.612775	SNV	1	acrR, CDS: acrR	G659T	Ala196Ser
AMK-CHL	LineageC	2	457	46695	0.978692	SNV	1	acrR, CDS: acrR	C132T	Ala20Val
AMK-CHL	LineageC	2	1293	48998	2.63888	SNV	1	acrR, CDS: acrR	C78A	Ala2Glu
AMK-CHL	LineageC	2	3427	40123	8.54124	Deletion	1	cpxA	T506-	Ile169fs
AMK-CHL	LineageC	2	419	48998	0.855137	SNV	1	acrR, CDS: acrR	C78T	Ala2Val
AMK-CHL	LineageC	2	3335	5369	62.1159	Insertion	1	acrR, CDS: acrR	-697G	Arg209fs
AMK-CHL	LineageC	2	263	5510	4.77314	Deletion	1	acrR, CDS: acrR	G699-	Arg209fs
AMK-CHL	LineageC	2	137	3891	3.52095	Deletion	1	soxR, CDS: soxR	A452-	Asp151fs
AMK-CHL	LineageC	2	402	69318	0.579936	SNV	1	acrR, CDS: acrR	A543C	Asp157Ala
AMK-CHL	LineageC	2	3040	53616	5.66995	SNV	1	acrR, CDS: acrR	A630C	Asp186Ala
AMK-CHL	LineageC	2	389	53616	0.72553	SNV	1	acrR, CDS: acrR	A630G	Asp186Gly
AMK-CHL	LineageC	2	1585	53616	2.95621	SNV	1	acrR, CDS: acrR	A630T	Asp186Val
AMK-CHL	LineageC	2	122	4698	2.59685	SNV	1	sbmA	A557C	Thr168Pro
AMK-CHL	LineageC	2	441	77080	0.572133	SNV	1	acrR, CDS: acrR	A651T	Asp193Val
AMK-CHL	LineageC	2	275	36642	0.750505	SNV	1	acrR, CDS: acrR	C101T	Gln10*
AMK-CHL	LineageC	2	308	48995	0.628636	MNV	2	acrR, CDS: acrR	AA102CC	Gln10Pro
AMK-CHL	LineageC	2	673	41282	1.63025	SNV	1	acrR, CDS: acrR	A115C	Gln14His
AMK-CHL	LineageC	2	2659	79285	3.35372	SNV	1	acrR, CDS: acrR	A621C	Gln183Pro
AMK-CHL	LineageC	2	385	37471	1.02746	SNV	1	acrR, CDS: acrR	C149A	Gln26Lys
AMK-CHL	LineageC	2	295	36047	0.818376	SNV	1	acrR, CDS: acrR	A93C	Gln7Pro
AMK-CHL	LineageC	2	161	19400	0.829897	SNV	1	fusA	C2029A	Arg677Ser
AMK-CHL	LineageC	2	260	41779	0.622322	SNV	1	acrR, CDS: acrR	A105C	Glu11Ala
AMK-CHL	LineageC	2	642	41779	1.53666	SNV	1	acrR, CDS: acrR	A106C	Glu11Asp
AMK-CHL	LineageC	2	180	15965	1.12747	Deletion	1	cpxA	G337-	Asp113fs
AMK-CHL	LineageC	2	439	40206	1.09188	SNV	1	cpxA	A511C	Thr171Pro
AMK-CHL	LineageC	2	285	37768	0.754607	SNV	1	acrR, CDS: acrR	G104C	Glu11Gln
AMK-CHL	LineageC	2	1324	87363	1.51552	SNV	1	acrR, CDS: acrR	A522C	Glu150Ala
AMK-CHL	LineageC	2	875	61523	1.42223	SNV	1	acrR, CDS: acrR	A600C	Glu176Ala
AMK-CHL	LineageC	2	728	61523	1.1833	SNV	1	acrR, CDS: acrR	A600G	Glu176Gly
AMK-CHL	LineageC	2	144	24218	0.594599	Deletion	1	fusA	T2064-	Asp688fs
AMK-CHL	LineageC	2	394	47455	0.83026	SNV	1	fusA	G1426T	Glu476*
AMK-CHL	LineageC	2	506	30589	1.65419	SNV	1	acrR, CDS: acrR	A117C	His15Pro
AMK-CHL	LineageC	2	575	72268	0.79565	SNV	1	acrR, CDS: acrR	A566C	Ile165Leu
AMK-CHL	LineageC	2	547	87365	0.626109	SNV	1	acrR, CDS: acrR	T534C	Leu154Ser
AMK-CHL	LineageC	2	481	85148	0.564899	SNV	1	acrR, CDS: acrR	A547C	Leu158Phe
AMK-CHL	LineageC	2	1967	48888	4.02348	MNV	2	acrR, CDS: acrR	CC121AA	Leu17Ile
AMK-CHL	LineageC	2	868	4859	17.8638	Insertion	1	acrR, CDS: acrR	-695A	Leu208fs
AMK-CHL	LineageC	2	310	41803	0.741574	SNV	1	fusA	C727A	Leu243Met
AMK-CHL	LineageC	2	556	48798	1.13939	SNV	1	acrR, CDS: acrR	T135G	Leu21Arg
AMK-CHL	LineageC	2	135	19427	0.694909	Deletion	1	marR	G161-	Cys54fs
AMK-CHL	LineageC	2	318	47895	0.663952	Deletion	1	fusA	A1453-	Lys485fs
AMK-CHL	LineageC	2	520	48798	1.06562	SNV	1	acrR, CDS: acrR	C134A	Leu21Ile
AMK-CHL	LineageC	2	124	19388	0.639571	Deletion	1	marR	A163-	Ile55fs
AMK-CHL	LineageC	2	287	43989	0.652436	SNV	1	acrR, CDS: acrR	T141G	Leu23Arg
AMK-CHL	LineageC	2	1241	48997	2.53281	SNV	1	acrR, CDS: acrR	A85C	Lys4Asn
AMK-CHL	LineageC	2	255	32370	0.787766	SNV	1	acrR, CDS: acrR	A89C	Lys6Gln
AMK-CHL	LineageC	2	244	46888	0.520389	SNV	1	acrR, CDS: acrR	T144G	Phe24Cys
AMK-CHL	LineageC	2	346	42455	0.814981	SNV	1	acrR, CDS: acrR	T143A	Phe24Ile
AMK-CHL	LineageC	2	247	17748	1.39171	SNV	1	fusA	T2051G	Phe684Cys
AMK-CHL	LineageC	2	276	47307	0.583423	Deletion	1	fusA	C1456-	Pro486fs
AMK-CHL	LineageC	2	298	46888	0.635557	SNV	1	acrR, CDS: acrR	C145A	Phe24Leu
AMK-CHL	LineageC	2	1468	89488	1.64044	SNV	1	acrR, CDS: acrR	A551C	Thr160Pro
AMK-CHL	LineageC	2	110	19406	0.566835	Deletion	1	marR	T164-	Ile55fs
AMK-CHL	LineageC	2	134	1534	8.73533	Insertion	1	acrR, CDS: acrR	-692A	Thr207fs
AMK-CHL	LineageC	2	1665	48997	3.39817	MNV	2	acrR, CDS: acrR	CC87AA	Thr5Lys
AMK-CHL	LineageC	2	212	42332	0.500803	SNV	1	acrR, CDS: acrR	T129G	Val19Gly
AMK-CHL	LineageA	4	7605	10240	74.2676	SNV	1	cpxA	A523T	Ser175Cys
AMK-CHL	LineageA	4	300	2356	12.7334	Deletion	1	soxR, CDS: soxR	A452-	Asp151fs
AMK-CHL	LineageA	4	2457	22905	10.7269	Insertion	1	acrR, CDS: acrR	-695A	Leu208fs
AMK-CHL	LineageA	4	672	10240	6.5625	SNV	1	cpxA	A523C	Ser175Arg
AMK-CHL	LineageA	4	1033	17965	5.75007	SNV	1	acrR, CDS: acrR	T703G	Asn210Lys
AMK-CHL	LineageA	4	926	22905	4.04279	SNV	1	acrR, CDS: acrR	C695A	Leu208Ile
AMK-CHL	LineageA	4	247	8738	2.82673	SNV	1	sbmA	A557C	Thr168Pro
AMK-CHL	LineageA	4	240	9093	2.63939	SNV	1	sbmA	G672T	Gly206Val
AMK-CHL	LineageA	4	519	23171	2.23987	SNV	1	acrR, CDS: acrR	G707T	Ala212Ser
AMK-CHL	LineageA	4	359	22905	1.56734	Deletion	1	acrR, CDS: acrR	T696-	Arg209fs
AMK-CHL	LineageA	4	210	14553	1.443	SNV	1	fusA	T2051G	Phe684Cys
AMK-CHL	LineageA	4	198	13907	1.42374	SNV	1	fusA	T1342A	Trp448Arg
AMK-CHL	LineageA	4	267	22207	1.20232	SNV	1	acrR, CDS: acrR	A713C	Asn214His
AMK-CHL	LineageA	4	164	16798	0.976307	Deletion	1	cpxA	G337-	Asp113fs
AMK-CHL	LineageA	4	123	14419	0.853041	SNV	1	fusA	G1426T	Glu476*
AMK-CHL	LineageA	4	126	15842	0.795354	SNV	1	fusA	C2029A	Arg677Ser
AMK-CHL	LineageA	4	142	18226	0.779107	Deletion	1	marR	A163-	Ile55fs
AMK-CHL	LineageA	4	120	16398	0.731797	SNV	1	acrR, CDS: acrR	T681G	Leu203Arg
AMK-CHL	LineageA	4	102	16804	0.606998	SNV	1	acrR, CDS: acrR	A674C	Met201Leu
AMK-CHL	LineageA	4	110	18226	0.603533	Deletion	1	marR	T164-	Ile55fs
AMK-CHL	LineageA	4	112	19646	0.570091	Deletion	1	fusA	T2064-	Asp688fs
AMK-CHL	LineageA	4	102	18088	0.56391	Deletion	1	marR	G161-	Cys54fs
AMK-CHL	LineageB	4	1314	89042	1.47571	SNV	1	acrR, CDS: acrR	C132A	Ala20Asp
AMK-CHL	LineageB	4	905	33332	2.71511	SNV	1	acrR, CDS: acrR	C78A	Ala2Glu
AMK-CHL	LineageB	4	248	33332	0.74403	SNV	1	acrR, CDS: acrR	C78T	Ala2Val
AMK-CHL	LineageB	4	109	1064	10.2444	SNV	1	soxR, CDS: soxR	G162T	Leu54Phe
AMK-CHL	LineageB	4	811	40306	2.01211	SNV	1	acrR, CDS: acrR	C213A	Ala47Glu
AMK-CHL	LineageB	4	430	75075	0.572761	SNV	1	acrR, CDS: acrR	C137A	Arg22Ser
AMK-CHL	LineageB	4	3370	39125	8.61342	Deletion	1	cpxA	T506-	Ile169fs
AMK-CHL	LineageB	4	262	39537	0.66267	SNV	1	acrR, CDS: acrR	C206A	Arg45Ser
AMK-CHL	LineageB	4	2249	70277	3.20019	SNV	1	acrR, CDS: acrR	T703G	Asn210Lys
AMK-CHL	LineageB	4	211	6520	3.2362	SNV	1	sbmA	A557C	Thr168Pro
AMK-CHL	LineageB	4	1455	68982	2.10925	SNV	1	acrR, CDS: acrR	A630C	Asp186Ala
AMK-CHL	LineageB	4	570	68982	0.826303	SNV	1	acrR, CDS: acrR	A630T	Asp186Val
AMK-CHL	LineageB	4	1284	88968	1.44322	SNV	1	acrR, CDS: acrR	T127G	Asp18Glu
AMK-CHL	LineageB	4	260	41326	0.629144	SNV	1	acrR, CDS: acrR	C235G	Asp54Glu
AMK-CHL	LineageB	4	154	6793	2.26704	SNV	1	sbmA	G672T	Gly206Val
AMK-CHL	LineageB	4	253	35956	0.703638	SNV	1	acrR, CDS: acrR	T244G	Asp57Glu
AMK-CHL	LineageB	4	335	42810	0.782527	MNV	2	acrR, CDS: acrR	AA102CC	Gln10Pro
AMK-CHL	LineageB	4	760	78401	0.969375	SNV	1	acrR, CDS: acrR	A115C	Gln14His
AMK-CHL	LineageB	4	9635	108094	8.91354	SNV	1	acrR, CDS: acrR	C620A	Gln183Lys
AMK-CHL	LineageB	4	752	108094	0.695691	SNV	1	acrR, CDS: acrR	A621C	Gln183Pro
AMK-CHL	LineageB	4	692	69158	1.00061	SNV	1	acrR, CDS: acrR	C149A	Gln26Lys
AMK-CHL	LineageB	4	323	31839	1.01448	SNV	1	acrR, CDS: acrR	A93C	Gln7Pro
AMK-CHL	LineageB	4	365	38149	0.956775	SNV	1	acrR, CDS: acrR	A105C	Glu11Ala
AMK-CHL	LineageB	4	388	38149	1.01706	SNV	1	acrR, CDS: acrR	A106C	Glu11Asp
AMK-CHL	LineageB	4	949	72585	1.30743	SNV	1	acrR, CDS: acrR	A522C	Glu150Ala
AMK-CHL	LineageB	4	503	51715	0.972638	SNV	1	acrR, CDS: acrR	G671T	Glu200*
AMK-CHL	LineageB	4	693	70431	0.983942	SNV	1	acrR, CDS: acrR	G673T	Glu200Asp
AMK-CHL	LineageB	4	468	35768	1.30843	SNV	1	acrR, CDS: acrR	A180G	Glu36Gly
AMK-CHL	LineageB	4	660	46525	1.41859	MNV	3	acrR, CDS: acrR	GGG156TTT	Gly28_Val29delinsValLeu
AMK-CHL	LineageB	4	352	39934	0.881454	SNV	1	acrR, CDS: acrR	G197T	Gly42Cys
AMK-CHL	LineageB	4	789	61407	1.28487	SNV	1	acrR, CDS: acrR	A117C	His15Pro
AMK-CHL	LineageB	4	1212	46507	2.60606	SNV	1	acrR, CDS: acrR	T226G	His51Gln
AMK-CHL	LineageB	4	242	46507	0.520352	SNV	1	acrR, CDS: acrR	A225C	His51Pro
AMK-CHL	LineageB	4	409	81272	0.503248	SNV	1	acrR, CDS: acrR	A569T	Ile166Phe
AMK-CHL	LineageB	4	468	88811	0.526962	SNV	1	acrR, CDS: acrR	T120G	Ile16Ser
AMK-CHL	LineageB	4	434	72097	0.601967	SNV	1	acrR, CDS: acrR	T534C	Leu154Ser
AMK-CHL	LineageB	4	1160	88811	1.30614	MNV	2	acrR, CDS: acrR	CC121AA	Leu17Ile
AMK-CHL	LineageB	4	3186	72383	4.40159	SNV	1	acrR, CDS: acrR	T666G	Leu198*
AMK-CHL	LineageB	4	139	11299	1.2302	SNV	1	fusA	T2051G	Phe684Cys
AMK-CHL	LineageB	4	13455	42674	31.5297	SNV	1	acrR, CDS: acrR	T681G	Leu203Arg
AMK-CHL	LineageB	4	13706	44826	30.576	SNV	1	acrR, CDS: acrR	T684G	Leu204Arg
AMK-CHL	LineageB	4	3407	70333	4.8441	SNV	1	acrR, CDS: acrR	C695A	Leu208Ile
AMK-CHL	LineageB	4	427	40305	1.05942	SNV	1	cpxA	A511C	Thr171Pro
AMK-CHL	LineageB	4	809	68527	1.18056	SNV	1	acrR, CDS: acrR	T135G	Leu21Arg
AMK-CHL	LineageB	4	847	41883	2.0223	SNV	1	acrR, CDS: acrR	T245G	Leu58Val
AMK-CHL	LineageB	4	734	35423	2.0721	SNV	1	acrR, CDS: acrR	A85C	Lys4Asn
AMK-CHL	LineageB	4	275	40081	0.686111	SNV	1	acrR, CDS: acrR	A237C	Lys55Thr
AMK-CHL	LineageB	4	379	30269	1.25211	SNV	1	acrR, CDS: acrR	A89C	Lys6Gln
AMK-CHL	LineageB	4	9634	108087	8.91319	SNV	1	acrR, CDS: acrR	T597G	Met175Arg
AMK-CHL	LineageB	4	1210	59772	2.02436	SNV	1	acrR, CDS: acrR	G676T	Met201Ile
AMK-CHL	LineageB	4	475	46507	1.02135	SNV	1	acrR, CDS: acrR	T228G	Phe52Cys
AMK-CHL	LineageB	4	954	46507	2.0513	SNV	1	acrR, CDS: acrR	T229G	Phe52Leu
AMK-CHL	LineageB	4	408	45153	0.903594	SNV	1	fusA	G1426T	Glu476*
AMK-CHL	LineageB	4	753	47133	1.59761	SNV	1	acrR, CDS: acrR	C250A	Phe59Leu
AMK-CHL	LineageB	4	550	47133	1.16691	SNV	1	acrR, CDS: acrR	T248G	Phe59Val
AMK-CHL	LineageB	4	494	52848	0.934756	SNV	1	acrR, CDS: acrR	C690A	Pro206His
AMK-CHL	LineageB	4	992	70277	1.41156	SNV	1	acrR, CDS: acrR	C705A	Pro211His
AMK-CHL	LineageB	4	2403	82061	2.92831	SNV	1	acrR, CDS: acrR	C624A	Ser184Tyr
AMK-CHL	LineageB	4	339	45598	0.743454	Deletion	1	fusA	A1453-	Lys485fs
AMK-CHL	LineageB	4	775	34443	2.25009	SNV	1	acrR, CDS: acrR	C165A	Ser31Tyr
AMK-CHL	LineageB	4	650	46525	1.3971	SNV	1	acrR, CDS: acrR	T170G	Ser33Ala
AMK-CHL	LineageB	4	566	47139	1.2007	SNV	1	acrR, CDS: acrR	C240A	Ser56*
AMK-CHL	LineageB	4	298	42299	0.704508	SNV	1	acrR, CDS: acrR	G252A	Ser60Asn
AMK-CHL	LineageB	4	979	72990	1.34128	SNV	1	acrR, CDS: acrR	A551C	Thr160Pro
AMK-CHL	LineageB	4	4934	44274	11.1442	SNV	1	acrR, CDS: acrR	A692C	Thr207Pro
AMK-CHL	LineageB	4	522	61404	0.850107	SNV	1	acrR, CDS: acrR	A710G	Thr213Ala
AMK-CHL	LineageB	4	380	61404	0.618852	SNV	1	acrR, CDS: acrR	A710T	Thr213Ser
AMK-CHL	LineageB	4	272	45105	0.603037	Deletion	1	fusA	C1456-	Pro486fs
AMK-CHL	LineageB	4	922	41000	2.24878	MNV	2	acrR, CDS: acrR	CC87AA	Thr5Lys
AMK-CHL	LineageB	4	239	41596	0.574574	SNV	1	fusA	C727A	Leu243Met
AMK-CHL	LineageB	4	696	46509	1.49648	SNV	1	acrR, CDS: acrR	T221G	Trp50Gly
AMK-CHL	LineageB	4	1338	108036	1.23848	SNV	1	acrR, CDS: acrR	T657G	Val195Gly
AMK-CHL	LineageB	4	1756	89009	1.97283	SNV	1	acrR, CDS: acrR	T129G	Val19Gly
AMK-CHL	LineageB	4	224	33218	0.674333	SNV	1	acrR, CDS: acrR	T159G	Val29Gly
AMK-CHL	LineageC	4	1131	1172	96.5017	SNV	1	soxR, CDS: soxR	C53A	Ala18Glu
AMK-CHL	LineageC	4	117	12796	0.914348	SNV	1	cpxA	A676C	Asn226His
AMK-CHL	LineageC	4	161	18199	0.884664	SNV	1	fusA	C2029A	Arg677Ser
AMK-CHL	LineageC	4	135	12486	1.08121	SNV	1	fusA	A887C	Asn296Thr
AMK-CHL	LineageC	4	122	13081	0.93265	Deletion	1	cpxA	G337-	Asp113fs
AMK-CHL	LineageC	4	218	17711	1.23087	SNV	1	acrR, CDS: acrR	G707T	Ala212Ser
AMK-CHL	LineageC	4	573	17309	3.31042	Deletion	1	acrR, CDS: acrR	T696-	Arg209fs
AMK-CHL	LineageC	4	319	14850	2.14815	SNV	1	cpxA	A593C	Asp198Ala
AMK-CHL	LineageC	4	134	5297	2.52973	SNV	1	cpxA	A734C	Asp245Ala
AMK-CHL	LineageC	4	562	16876	3.33017	SNV	1	cpxA	T1221G	Asp407Glu
AMK-CHL	LineageC	4	152	2405	6.32017	Deletion	1	soxR, CDS: soxR	A452-	Asp151fs
AMK-CHL	LineageC	4	176	12982	1.35572	SNV	1	cpxA	A680C	Gln227Pro
AMK-CHL	LineageC	4	187	8402	2.22566	SNV	1	cpxA	A716C	Gln239Pro
AMK-CHL	LineageC	4	191	10275	1.85888	SNV	1	fusA	A911C	Asp304Ala
AMK-CHL	LineageC	4	143	22997	0.62182	Deletion	1	fusA	T2064-	Asp688fs
AMK-CHL	LineageC	4	722	13992	5.16009	SNV	1	fusA	A695C	Glu232Ala
AMK-CHL	LineageC	4	221	8289	2.66618	SNV	1	cpxA	A719C	Gln240Pro
AMK-CHL	LineageC	4	694	14525	4.77797	SNV	1	fusA	A704C	Glu235Ala
AMK-CHL	LineageC	4	126	17293	0.728619	Insertion	1	acrR, CDS: acrR	-697G	Arg209fs
AMK-CHL	LineageC	4	3045	13286	22.9189	SNV	1	fusA	A723C	Glu241Asp
AMK-CHL	LineageC	4	420	13215	3.17821	SNV	1	acrR, CDS: acrR	T703G	Asn210Lys
AMK-CHL	LineageC	4	119	17011	0.699547	SNV	1	acrR, CDS: acrR	A713C	Asn214His
AMK-CHL	LineageC	4	281	9455	2.97197	SNV	1	sbmA	A557C	Thr168Pro
AMK-CHL	LineageC	4	1442	13201	10.9234	SNV	1	cpxA	A597C	Glu199Asp
AMK-CHL	LineageC	4	460	17309	2.65758	MNV	2	acrR, CDS: acrR	CT695AA	Leu208Asn
AMK-CHL	LineageC	4	201	13927	1.44324	SNV	1	cpxA	A650C	Glu217Ala
AMK-CHL	LineageC	4	193	13359	1.44472	SNV	1	cpxA	A651C	Glu217Asp
AMK-CHL	LineageC	4	241	9951	2.42187	SNV	1	sbmA	G672T	Gly206Val
AMK-CHL	LineageC	4	2802	12400	22.5968	SNV	1	fusA	A734C	Glu245Ala
AMK-CHL	LineageC	4	139	2660	5.22556	SNV	1	cpxA	A746C	Glu249Ala
AMK-CHL	LineageC	4	102	17402	0.58614	SNV	1	cpxA	G1237T	Glu413*
AMK-CHL	LineageC	4	1158	17069	6.78423	Deletion	1	cpxA	T506-	Ile169fs
AMK-CHL	LineageC	4	106	4352	2.43566	SNV	1	cpxA	A736C	Ile246Leu
AMK-CHL	LineageC	4	107	12222	0.87547	SNV	1	cpxA	A682C	Met228Leu
AMK-CHL	LineageC	4	125	5350	2.33645	SNV	1	fusA	A924C	Glu308Asp
AMK-CHL	LineageC	4	157	13248	1.18508	SNV	1	fusA	G821T	Gly274Val
AMK-CHL	LineageC	4	193	8975	2.15042	SNV	1	cpxA	A703C	Met235Leu
AMK-CHL	LineageC	4	114	14715	0.77472	SNV	1	fusA	A784C	Ile262Leu
AMK-CHL	LineageC	4	125	6150	2.03252	SNV	1	cpxA	A706C	Met236Leu
AMK-CHL	LineageC	4	116	16939	0.68481	SNV	1	cpxA	C1209A	Phe403Leu
AMK-CHL	LineageC	4	3773	15035	25.0948	SNV	1	cpxA	A523C	Ser175Arg
AMK-CHL	LineageC	4	106	12100	0.876033	SNV	1	fusA	A883C	Ile295Leu
AMK-CHL	LineageC	4	3094	15028	20.5882	Insertion	1	acrR, CDS: acrR	-695A	Leu208fs
AMK-CHL	LineageC	4	100	14717	0.679486	SNV	1	fusA	A707C	Lys236Thr
AMK-CHL	LineageC	4	120	13696	0.876168	SNV	1	fusA	A819C	Lys273Asn
AMK-CHL	LineageC	4	109	10609	1.02743	SNV	1	sbmA	A668C	Met205Leu
AMK-CHL	LineageC	4	1130	14311	7.89602	SNV	1	cpxA	A553C	Ser185Arg
AMK-CHL	LineageC	4	243	12798	1.89873	SNV	1	cpxA	A670C	Ser224Arg
AMK-CHL	LineageC	4	104	10662	0.975427	SNV	1	cpxA	T672G	Ser224Arg
AMK-CHL	LineageC	4	151	10138	1.48945	SNV	1	fusA	A909C	Lys303Asn
AMK-CHL	LineageC	4	126	9858	1.27815	SNV	1	fusA	A908C	Lys303Thr
AMK-CHL	LineageC	4	129	15631	0.825283	Deletion	1	fusA	A1453-	Lys485fs
AMK-CHL	LineageC	4	3523	15921	22.128	SNV	1	cpxA	T1240G	Ser414Ala
AMK-CHL	LineageC	4	145	17079	0.848996	SNV	1	cpxA	C512A	Thr171Asn
AMK-CHL	LineageC	4	294	16876	1.74212	SNV	1	fusA	T2051G	Phe684Cys
AMK-CHL	LineageC	4	122	3675	3.31973	SNV	1	fusA	A934C	Ser312Arg
AMK-CHL	LineageC	4	114	14886	0.76582	SNV	1	fusA	C731A	Thr244Asn
AMK-CHL	LineageC	4	1700	15028	11.3122	Insertion	1	acrR, CDS: acrR	-695C	Leu208fs
AMK-CHL	LineageC	4	551	17309	3.18332	SNV	1	acrR, CDS: acrR	C695A	Leu208Ile
AMK-CHL	LineageC	4	179	3395	5.27246	SNV	1	cpxA	A754C	Thr252Pro
AMK-CHL	LineageC	4	552	14858	3.71517	SNV	1	fusA	T1409G	Val470Gly
AMK-CHL	LineageC	4	495	15161	3.26496	SNV	1	fusA	T1436G	Val479Gly
AMK-CHL	LineageC	4	270	16152	1.67162	SNV	1	cpxA	G520T	Val174Phe
AMK-CHL	LineageA	6	1286	5466	23.5273	Insertion	1	acrR, CDS: acrR	-695A	Leu208fs
AMK-CHL	LineageA	6	546	5457	10.0055	Insertion	1	acrR, CDS: acrR	-697G	Arg209fs
AMK-CHL	LineageA	6	530	5466	9.6963	Deletion	1	acrR, CDS: acrR	C695-	Leu208fs
AMK-CHL	LineageA	6	3046	34782	8.7574	Deletion	1	cpxA	T506-	Ile169fs
AMK-CHL	LineageA	6	354	5356	6.60941	Deletion	1	soxR, CDS: soxR	A452-	Asp151fs
AMK-CHL	LineageA	6	301	5466	5.50677	Deletion	1	acrR, CDS: acrR	T696-	Arg209fs
AMK-CHL	LineageA	6	265	5981	4.4307	SNV	1	acrR, CDS: acrR	C698G	Arg209Gly
AMK-CHL	LineageA	6	305	9700	3.14433	SNV	1	sbmA	A557C	Thr168Pro
AMK-CHL	LineageA	6	641	31104	2.06083	SNV	1	acrR, CDS: acrR	T239A	Ser56Thr
AMK-CHL	LineageA	6	204	10135	2.01283	SNV	1	sbmA	G672T	Gly206Val
AMK-CHL	LineageA	6	278	17930	1.55047	SNV	1	fusA	T2051G	Phe684Cys
AMK-CHL	LineageA	6	547	39896	1.37106	SNV	1	fusA	G1426T	Glu476*
AMK-CHL	LineageA	6	472	34629	1.36302	SNV	1	fusA	C727A	Leu243Met
AMK-CHL	LineageA	6	116	10823	1.07179	SNV	1	sbmA	A668C	Met205Leu
AMK-CHL	LineageA	6	138	15362	0.898321	Deletion	1	cpxA	G337-	Asp113fs
AMK-CHL	LineageA	6	296	34032	0.86977	SNV	1	cpxA	A511C	Thr171Pro
AMK-CHL	LineageA	6	323	40380	0.799901	Deletion	1	fusA	A1453-	Lys485fs
AMK-CHL	LineageA	6	150	19556	0.767028	SNV	1	fusA	C2029A	Arg677Ser
AMK-CHL	LineageA	6	245	34889	0.702227	SNV	1	fusA	C737A	Ala246Glu
AMK-CHL	LineageA	6	156	25516	0.611381	Deletion	1	marR	A163-	Ile55fs
AMK-CHL	LineageA	6	154	25557	0.602575	Deletion	1	marR	T164-	Ile55fs
AMK-CHL	LineageA	6	238	39727	0.599089	Deletion	1	fusA	C1456-	Pro486fs
AMK-CHL	LineageA	6	145	24276	0.597298	Deletion	1	fusA	T2064-	Asp688fs
AMK-CHL	LineageA	6	133	25554	0.520466	Deletion	1	marR	G161-	Cys54fs
AMK-CHL	LineageB	6	292	53282	0.548027	SNV	1	acrR, CDS: acrR	C564T	Ala164Val
AMK-CHL	LineageB	6	1015	70704	1.43556	SNV	1	acrR, CDS: acrR	C132A	Ala20Asp
AMK-CHL	LineageB	6	950	34255	2.77332	SNV	1	acrR, CDS: acrR	C78A	Ala2Glu
AMK-CHL	LineageB	6	131	1203	10.8894	SNV	1	soxR, CDS: soxR	G162T	Leu54Phe
AMK-CHL	LineageB	6	193	34255	0.563421	SNV	1	acrR, CDS: acrR	C78T	Ala2Val
AMK-CHL	LineageB	6	161	30892	0.521171	SNV	1	acrR, CDS: acrR	C192A	Ala40Glu
AMK-CHL	LineageB	6	2063	24476	8.42866	Deletion	1	cpxA	T506-	Ile169fs
AMK-CHL	LineageB	6	120	1538	7.80234	SNV	1	soxR, CDS: soxR	T329G	Val110Gly
AMK-CHL	LineageB	6	138	2169	6.36238	SNV	1	soxR, CDS: soxR	A137C	Gln46Pro
AMK-CHL	LineageB	6	101	1769	5.70944	SNV	1	soxR, CDS: soxR	T366G	Cys122Trp
AMK-CHL	LineageB	6	671	31452	2.13341	SNV	1	acrR, CDS: acrR	C213A	Ala47Glu
AMK-CHL	LineageB	6	312	59735	0.522307	SNV	1	acrR, CDS: acrR	C137A	Arg22Ser
AMK-CHL	LineageB	6	176	30953	0.568604	SNV	1	acrR, CDS: acrR	C206A	Arg45Ser
AMK-CHL	LineageB	6	1321	52578	2.51246	SNV	1	acrR, CDS: acrR	T703G	Asn210Lys
AMK-CHL	LineageB	6	1958	55620	3.52032	SNV	1	acrR, CDS: acrR	A630C	Asp186Ala
AMK-CHL	LineageB	6	414	55620	0.744337	SNV	1	acrR, CDS: acrR	A630T	Asp186Val
AMK-CHL	LineageB	6	1060	58885	1.80012	SNV	1	acrR, CDS: acrR	T127G	Asp18Glu
AMK-CHL	LineageB	6	222	35579	0.623964	SNV	1	acrR, CDS: acrR	C235G	Asp54Glu
AMK-CHL	LineageB	6	206	35579	0.578993	SNV	1	acrR, CDS: acrR	C235A	Asp54Glu
AMK-CHL	LineageB	6	187	28414	0.658126	SNV	1	acrR, CDS: acrR	T244G	Asp57Glu
AMK-CHL	LineageB	6	192	28170	0.681576	SNV	1	acrR, CDS: acrR	C101T	Gln10*
AMK-CHL	LineageB	6	183	27417	0.667469	MNV	2	acrR, CDS: acrR	AA102CC	Gln10Pro
AMK-CHL	LineageB	6	815	60516	1.34675	SNV	1	acrR, CDS: acrR	A115C	Gln14His
AMK-CHL	LineageB	6	8012	87634	9.14257	SNV	1	acrR, CDS: acrR	C620A	Gln183Lys
AMK-CHL	LineageB	6	532	87634	0.60707	SNV	1	acrR, CDS: acrR	A621C	Gln183Pro
AMK-CHL	LineageB	6	690	54346	1.26964	SNV	1	acrR, CDS: acrR	C149A	Gln26Lys
AMK-CHL	LineageB	6	119	16254	0.732127	SNV	1	fusA	C2029A	Arg677Ser
AMK-CHL	LineageB	6	267	25588	1.04346	SNV	1	acrR, CDS: acrR	A93C	Gln7Pro
AMK-CHL	LineageB	6	320	30167	1.06076	SNV	1	acrR, CDS: acrR	A105C	Glu11Ala
AMK-CHL	LineageB	6	334	30167	1.10717	SNV	1	acrR, CDS: acrR	A106C	Glu11Asp
AMK-CHL	LineageB	6	206	28439	0.724357	SNV	1	acrR, CDS: acrR	G104C	Glu11Gln
AMK-CHL	LineageB	6	612	58239	1.05084	SNV	1	acrR, CDS: acrR	A522C	Glu150Ala
AMK-CHL	LineageB	6	365	37864	0.963976	SNV	1	acrR, CDS: acrR	G671T	Glu200*
AMK-CHL	LineageB	6	247	18714	1.31987	Deletion	1	cpxA	G337-	Asp113fs
AMK-CHL	LineageB	6	561	52595	1.06664	SNV	1	acrR, CDS: acrR	G673T	Glu200Asp
AMK-CHL	LineageB	6	151	27714	0.544851	SNV	1	acrR, CDS: acrR	A180C	Glu36Ala
AMK-CHL	LineageB	6	360	27714	1.29898	SNV	1	acrR, CDS: acrR	A180G	Glu36Gly
AMK-CHL	LineageB	6	455	36027	1.26294	MNV	3	acrR, CDS: acrR	GGG156TTT	Gly28_Val29delinsValLeu
AMK-CHL	LineageB	6	280	31478	0.88951	SNV	1	acrR, CDS: acrR	G197T	Gly42Cys
AMK-CHL	LineageB	6	665	48324	1.37613	SNV	1	acrR, CDS: acrR	A117C	His15Pro
AMK-CHL	LineageB	6	1033	36681	2.81617	SNV	1	acrR, CDS: acrR	T226G	His51Gln
AMK-CHL	LineageB	6	387	66341	0.58335	SNV	1	acrR, CDS: acrR	A569T	Ile166Phe
AMK-CHL	LineageB	6	355	53947	0.658053	SNV	1	acrR, CDS: acrR	T120G	Ile16Ser
AMK-CHL	LineageB	6	270	24528	1.10078	SNV	1	cpxA	A511C	Thr171Pro
AMK-CHL	LineageB	6	159	31622	0.502814	SNV	1	acrR, CDS: acrR	T216G	Ile48Ser
AMK-CHL	LineageB	6	342	57229	0.597599	SNV	1	acrR, CDS: acrR	T534C	Leu154Ser
AMK-CHL	LineageB	6	893	70490	1.26685	MNV	2	acrR, CDS: acrR	CC121AA	Leu17Ile
AMK-CHL	LineageB	6	2552	60016	4.2522	SNV	1	acrR, CDS: acrR	T666G	Leu198*
AMK-CHL	LineageB	6	9214	30301	30.4082	SNV	1	acrR, CDS: acrR	T681G	Leu203Arg
AMK-CHL	LineageB	6	186	30301	0.613841	SNV	1	acrR, CDS: acrR	T681C	Leu203Pro
AMK-CHL	LineageB	6	9878	32717	30.1923	SNV	1	acrR, CDS: acrR	T684G	Leu204Arg
AMK-CHL	LineageB	6	2758	52597	5.24365	SNV	1	acrR, CDS: acrR	C695A	Leu208Ile
AMK-CHL	LineageB	6	742	70704	1.04945	SNV	1	acrR, CDS: acrR	T135G	Leu21Arg
AMK-CHL	LineageB	6	176	20016	0.879297	Deletion	1	fusA	T2064-	Asp688fs
AMK-CHL	LineageB	6	689	33593	2.05102	SNV	1	acrR, CDS: acrR	T245G	Leu58Val
AMK-CHL	LineageB	6	213	27083	0.786471	SNV	1	fusA	G1426T	Glu476*
AMK-CHL	LineageB	6	219	27974	0.78287	SNV	1	acrR, CDS: acrR	A85C	Lys4Asn
AMK-CHL	LineageB	6	248	31351	0.791043	SNV	1	acrR, CDS: acrR	A237C	Lys55Thr
AMK-CHL	LineageB	6	203	27368	0.741742	Deletion	1	fusA	A1453-	Lys485fs
AMK-CHL	LineageB	6	224	15001	1.49323	SNV	1	fusA	T2051G	Phe684Cys
AMK-CHL	LineageB	6	226	34255	0.659758	SNV	1	acrR, CDS: acrR	A89C	Lys6Gln
AMK-CHL	LineageB	6	7775	87628	8.87273	SNV	1	acrR, CDS: acrR	T597G	Met175Arg
AMK-CHL	LineageB	6	853	44247	1.92781	SNV	1	acrR, CDS: acrR	G676T	Met201Ile
AMK-CHL	LineageB	6	184	27060	0.67997	Deletion	1	fusA	C1456-	Pro486fs
AMK-CHL	LineageB	6	130	19166	0.678284	Deletion	1	marR	A163-	Ile55fs
AMK-CHL	LineageB	6	379	36681	1.03323	SNV	1	acrR, CDS: acrR	T228G	Phe52Cys
AMK-CHL	LineageB	6	744	36681	2.0283	SNV	1	acrR, CDS: acrR	T229G	Phe52Leu
AMK-CHL	LineageB	6	561	38091	1.47279	SNV	1	acrR, CDS: acrR	C250A	Phe59Leu
AMK-CHL	LineageB	6	402	38091	1.05537	SNV	1	acrR, CDS: acrR	T248G	Phe59Val
AMK-CHL	LineageB	6	466	38279	1.21738	SNV	1	acrR, CDS: acrR	C690A	Pro206His
AMK-CHL	LineageB	6	123	19215	0.640125	Deletion	1	marR	T164-	Ile55fs
AMK-CHL	LineageB	6	714	52578	1.35798	SNV	1	acrR, CDS: acrR	C705A	Pro211His
AMK-CHL	LineageB	6	1966	69479	2.82963	SNV	1	acrR, CDS: acrR	C624A	Ser184Tyr
AMK-CHL	LineageB	6	651	26952	2.41541	SNV	1	acrR, CDS: acrR	C165A	Ser31Tyr
AMK-CHL	LineageB	6	535	36708	1.45745	SNV	1	acrR, CDS: acrR	T170G	Ser33Ala
AMK-CHL	LineageB	6	472	38081	1.23946	SNV	1	acrR, CDS: acrR	C240A	Ser56*
AMK-CHL	LineageB	6	181	34075	0.531181	SNV	1	acrR, CDS: acrR	G252A	Ser60Asn
AMK-CHL	LineageB	6	111	19209	0.577854	Deletion	1	marR	G161-	Cys54fs
AMK-CHL	LineageB	6	392	56228	0.697162	SNV	1	acrR, CDS: acrR	A551C	Thr160Pro
AMK-CHL	LineageB	6	4049	31565	12.8275	SNV	1	acrR, CDS: acrR	A692C	Thr207Pro
AMK-CHL	LineageB	6	907	42130	2.15286	SNV	1	acrR, CDS: acrR	A710G	Thr213Ala
AMK-CHL	LineageB	6	159	29018	0.547936	SNV	1	acrR, CDS: acrR	C204A	Thr44Lys
AMK-CHL	LineageB	6	668	34255	1.95008	MNV	2	acrR, CDS: acrR	CC87AA	Thr5Lys
AMK-CHL	LineageB	6	476	36682	1.29764	SNV	1	acrR, CDS: acrR	T221G	Trp50Gly
AMK-CHL	LineageB	6	1119	87530	1.27842	SNV	1	acrR, CDS: acrR	T657G	Val195Gly
AMK-CHL	LineageB	6	1577	56339	2.79913	SNV	1	acrR, CDS: acrR	T129G	Val19Gly
AMK-CHL	LineageB	6	184	33792	0.544508	SNV	1	acrR, CDS: acrR	T159G	Val29Gly
AMK-CHL	LineageB	6	186	36027	0.516279	MNV	2	acrR, CDS: acrR	GG157TT	Val29Leu
AMK-CHL	LineageB	6	177	27133	0.652342	SNV	1	acrR, CDS: acrR	T201G	Val43Gly
AMK-CHL	LineageC	6	391	62466	0.625941	SNV	1	acrR, CDS: acrR	C132A	Ala20Asp
AMK-CHL	LineageC	6	882	37104	2.3771	SNV	1	acrR, CDS: acrR	C78A	Ala2Glu
AMK-CHL	LineageC	6	289	37104	0.778892	SNV	1	acrR, CDS: acrR	C78T	Ala2Val
AMK-CHL	LineageC	6	1086	11821	9.18704	Deletion	1	cpxA	T506-	Ile169fs
AMK-CHL	LineageC	6	206	31013	0.664238	SNV	1	acrR, CDS: acrR	C192A	Ala40Glu
AMK-CHL	LineageC	6	130	1949	6.67009	SNV	1	cpxA	T1118G	Phe373Cys
AMK-CHL	LineageC	6	705	31880	2.21142	SNV	1	acrR, CDS: acrR	C213A	Ala47Glu
AMK-CHL	LineageC	6	118	2025	5.82716	SNV	1	soxR, CDS: soxR	T329G	Val110Gly
AMK-CHL	LineageC	6	115	2102	5.47098	SNV	1	soxR, CDS: soxR	C404A	Pro135Gln
AMK-CHL	LineageC	6	195	31880	0.611669	SNV	1	acrR, CDS: acrR	C213G	Ala47Gly
AMK-CHL	LineageC	6	302	58922	0.512542	SNV	1	acrR, CDS: acrR	G558T	Arg162Leu
AMK-CHL	LineageC	6	129	3160	4.08228	SNV	1	soxR, CDS: soxR	G454T	Glu152*
AMK-CHL	LineageC	6	330	58922	0.560062	SNV	1	acrR, CDS: acrR	G558C	Arg162Pro
AMK-CHL	LineageC	6	314	11018	2.84988	SNV	1	sbmA	A557C	Thr168Pro
AMK-CHL	LineageC	6	208	30912	0.672878	SNV	1	acrR, CDS: acrR	C206A	Arg45Ser
AMK-CHL	LineageC	6	2068	59237	3.49106	SNV	1	acrR, CDS: acrR	T703G	Asn210Lys
AMK-CHL	LineageC	6	1288	64416	1.9995	SNV	1	acrR, CDS: acrR	A630C	Asp186Ala
AMK-CHL	LineageC	6	695	64416	1.07892	SNV	1	acrR, CDS: acrR	A630T	Asp186Val
AMK-CHL	LineageC	6	1330	81589	1.63012	SNV	1	acrR, CDS: acrR	T127G	Asp18Glu
AMK-CHL	LineageC	6	282	34855	0.809066	SNV	1	acrR, CDS: acrR	C235G	Asp54Glu
AMK-CHL	LineageC	6	533	45834	1.16289	MNV	2	acrR, CDS: acrR	AA102CC	Gln10Pro
AMK-CHL	LineageC	6	555	72083	0.769946	SNV	1	acrR, CDS: acrR	A115C	Gln14His
AMK-CHL	LineageC	6	8816	98455	8.95434	SNV	1	acrR, CDS: acrR	C620A	Gln183Lys
AMK-CHL	LineageC	6	1035	98455	1.05124	SNV	1	acrR, CDS: acrR	A621C	Gln183Pro
AMK-CHL	LineageC	6	660	98455	0.670357	MNV	2	acrR, CDS: acrR	AA621CT	Gln183Pro
AMK-CHL	LineageC	6	534	63121	0.845994	SNV	1	acrR, CDS: acrR	C149A	Gln26Lys
AMK-CHL	LineageC	6	469	32707	1.43394	SNV	1	acrR, CDS: acrR	A93C	Gln7Pro
AMK-CHL	LineageC	6	337	40659	0.828845	SNV	1	acrR, CDS: acrR	A105C	Glu11Ala
AMK-CHL	LineageC	6	216	11423	1.89092	SNV	1	sbmA	G672T	Gly206Val
AMK-CHL	LineageC	6	345	40659	0.848521	SNV	1	acrR, CDS: acrR	A106C	Glu11Asp
AMK-CHL	LineageC	6	1626	65276	2.49096	SNV	1	acrR, CDS: acrR	A522C	Glu150Ala
AMK-CHL	LineageC	6	785	65276	1.20259	SNV	1	acrR, CDS: acrR	A522T	Glu150Val
AMK-CHL	LineageC	6	196	25910	0.756465	SNV	1	fusA	C2029A	Arg677Ser
AMK-CHL	LineageC	6	446	79247	0.562797	SNV	1	acrR, CDS: acrR	A600C	Glu176Ala
AMK-CHL	LineageC	6	568	79247	0.716746	SNV	1	acrR, CDS: acrR	A600G	Glu176Gly
AMK-CHL	LineageC	6	432	45391	0.951731	SNV	1	acrR, CDS: acrR	G671T	Glu200*
AMK-CHL	LineageC	6	653	50030	1.30522	SNV	1	acrR, CDS: acrR	G673T	Glu200Asp
AMK-CHL	LineageC	6	2269	158896	1.42798	Deletion	1	marR	G161-	Cys54fs
AMK-CHL	LineageC	6	159	12058	1.31863	SNV	1	cpxA	G559A	Ala187Thr
AMK-CHL	LineageC	6	209	27044	0.772815	SNV	1	acrR, CDS: acrR	A180C	Glu36Ala
AMK-CHL	LineageC	6	151	12212	1.23649	SNV	1	cpxA	A511C	Thr171Pro
AMK-CHL	LineageC	6	520	27044	1.92279	SNV	1	acrR, CDS: acrR	A180G	Glu36Gly
AMK-CHL	LineageC	6	685	35098	1.95168	MNV	3	acrR, CDS: acrR	GGG156TTT	Gly28_Val29delinsValLeu
AMK-CHL	LineageC	6	454	28633	1.58558	SNV	1	acrR, CDS: acrR	G197T	Gly42Cys
AMK-CHL	LineageC	6	206	35940	0.573178	SNV	1	acrR, CDS: acrR	G210T	Gly46Val
AMK-CHL	LineageC	6	1822	159624	1.14143	Deletion	1	marR	A163-	Ile55fs
AMK-CHL	LineageC	6	1036	56194	1.84361	SNV	1	acrR, CDS: acrR	A117C	His15Pro
AMK-CHL	LineageC	6	779	35933	2.16792	SNV	1	acrR, CDS: acrR	T226G	His51Gln
AMK-CHL	LineageC	6	331	30993	1.06798	Deletion	1	cpxA	G337-	Asp113fs
AMK-CHL	LineageC	6	277	35933	0.770879	SNV	1	acrR, CDS: acrR	A225C	His51Pro
AMK-CHL	LineageC	6	309	48994	0.630689	SNV	1	acrR, CDS: acrR	A566C	Ile165Leu
AMK-CHL	LineageC	6	197	32998	0.597006	SNV	1	acrR, CDS: acrR	A182G	Ile37Val
AMK-CHL	LineageC	6	838	81427	1.02914	MNV	2	acrR, CDS: acrR	CC121AA	Leu17Ile
AMK-CHL	LineageC	6	172	31996	0.537567	Deletion	1	fusA	T2064-	Asp688fs
AMK-CHL	LineageC	6	3157	71493	4.41582	SNV	1	acrR, CDS: acrR	T666G	Leu198*
AMK-CHL	LineageC	6	10747	38818	27.6856	SNV	1	acrR, CDS: acrR	T681G	Leu203Arg
AMK-CHL	LineageC	6	1396	159624	0.874555	Deletion	1	marR	T164-	Ile55fs
AMK-CHL	LineageC	6	154	17069	0.90222	SNV	1	fusA	G1426T	Glu476*
AMK-CHL	LineageC	6	11094	38954	28.4797	SNV	1	acrR, CDS: acrR	T684G	Leu204Arg
AMK-CHL	LineageC	6	3016	59254	5.08995	SNV	1	acrR, CDS: acrR	C695A	Leu208Ile
AMK-CHL	LineageC	6	416	81609	0.509748	SNV	1	acrR, CDS: acrR	T135G	Leu21Arg
AMK-CHL	LineageC	6	1018	38506	2.64374	SNV	1	acrR, CDS: acrR	T245G	Leu58Val
AMK-CHL	LineageC	6	957	45845	2.08747	SNV	1	acrR, CDS: acrR	A85C	Lys4Asn
AMK-CHL	LineageC	6	1271	158700	0.800882	Deletion	1	marR	G159-	Ala53fs
AMK-CHL	LineageC	6	367	30503	1.20316	SNV	1	acrR, CDS: acrR	A237C	Lys55Thr
AMK-CHL	LineageC	6	408	45845	0.889955	SNV	1	acrR, CDS: acrR	A89C	Lys6Gln
AMK-CHL	LineageC	6	6791	64147	10.5866	SNV	1	acrR, CDS: acrR	T597G	Met175Arg
AMK-CHL	LineageC	6	845	50953	1.65839	SNV	1	acrR, CDS: acrR	G676T	Met201Ile
AMK-CHL	LineageC	6	386	35933	1.07422	SNV	1	acrR, CDS: acrR	T228G	Phe52Cys
AMK-CHL	LineageC	6	134	15324	0.874445	SNV	1	fusA	C727A	Leu243Met
AMK-CHL	LineageC	6	772	35933	2.14844	SNV	1	acrR, CDS: acrR	T229G	Phe52Leu
AMK-CHL	LineageC	6	129	17250	0.747826	Deletion	1	fusA	A1453-	Lys485fs
AMK-CHL	LineageC	6	265	38500	0.688312	SNV	1	acrR, CDS: acrR	C250A	Phe59Leu
AMK-CHL	LineageC	6	366	46890	0.78055	SNV	1	acrR, CDS: acrR	C690A	Pro206His
AMK-CHL	LineageC	6	384	59237	0.648243	SNV	1	acrR, CDS: acrR	C704G	Pro211Ala
AMK-CHL	LineageC	6	298	59237	0.503064	SNV	1	acrR, CDS: acrR	C705A	Pro211His
AMK-CHL	LineageC	6	1543	73245	2.10663	SNV	1	acrR, CDS: acrR	C624A	Ser184Tyr
AMK-CHL	LineageC	6	441	28782	1.53221	SNV	1	acrR, CDS: acrR	C165A	Ser31Tyr
AMK-CHL	LineageC	6	868	33101	2.62228	SNV	1	acrR, CDS: acrR	T170G	Ser33Ala
AMK-CHL	LineageC	6	178	33101	0.537748	SNV	1	acrR, CDS: acrR	T170A	Ser33Thr
AMK-CHL	LineageC	6	290	34114	0.850091	SNV	1	acrR, CDS: acrR	C240A	Ser56*
AMK-CHL	LineageC	6	1400	67485	2.07454	SNV	1	acrR, CDS: acrR	A551C	Thr160Pro
AMK-CHL	LineageC	6	2611	41470	6.29612	SNV	1	acrR, CDS: acrR	A692C	Thr207Pro
AMK-CHL	LineageC	6	488	54368	0.897587	SNV	1	acrR, CDS: acrR	A710G	Thr213Ala
AMK-CHL	LineageC	6	187	26128	0.715707	SNV	1	acrR, CDS: acrR	A167C	Thr32Pro
AMK-CHL	LineageC	6	276	27282	1.01166	SNV	1	acrR, CDS: acrR	C204A	Thr44Lys
AMK-CHL	LineageC	6	706	45845	1.53997	MNV	2	acrR, CDS: acrR	CC87AA	Thr5Lys
AMK-CHL	LineageC	6	269	35935	0.748574	SNV	1	acrR, CDS: acrR	G222T	Trp50Leu
AMK-CHL	LineageC	6	380	23942	1.58717	SNV	1	fusA	T2051G	Phe684Cys
AMK-CHL	LineageC	6	208	35935	0.578823	SNV	1	acrR, CDS: acrR	C220A	Tyr49*
AMK-CHL	LineageC	6	1168	98362	1.18745	SNV	1	acrR, CDS: acrR	T657G	Val195Gly
AMK-CHL	LineageC	6	1725	66838	2.58087	SNV	1	acrR, CDS: acrR	T129G	Val19Gly
AMK-CHL	LineageA	8	12515	39944	31.3314	SNV	1	acrR, CDS: acrR	T684G	Leu204Arg
AMK-CHL	LineageA	8	10883	36179	30.081	SNV	1	acrR, CDS: acrR	T681G	Leu203Arg
AMK-CHL	LineageA	8	140	1006	13.9165	SNV	1	soxR, CDS: soxR	G162T	Leu54Phe
AMK-CHL	LineageA	8	5015	37711	13.2985	SNV	1	acrR, CDS: acrR	A692C	Thr207Pro
AMK-CHL	LineageA	8	202	1988	10.161	Deletion	1	cpxA	T506-	Ile169fs
AMK-CHL	LineageA	8	9555	94055	10.1589	SNV	1	acrR, CDS: acrR	C620A	Gln183Lys
AMK-CHL	LineageA	8	9515	94041	10.1179	SNV	1	acrR, CDS: acrR	T597G	Met175Arg
AMK-CHL	LineageA	8	2880	33185	8.67862	Deletion	1	cpxA	T506-	Ile169fs
AMK-CHL	LineageA	8	103	1231	8.36718	SNV	1	soxR, CDS: soxR	T329G	Val110Gly
AMK-CHL	LineageA	8	109	1427	7.6384	SNV	1	fusA	T1333G	Phe445Val
AMK-CHL	LineageA	8	117	1786	6.55095	SNV	1	cpxA	T1118G	Phe373Cys
AMK-CHL	LineageA	8	3044	62601	4.86254	SNV	1	acrR, CDS: acrR	C695A	Leu208Ile
AMK-CHL	LineageA	8	2948	60974	4.83485	SNV	1	acrR, CDS: acrR	T666G	Leu198*
AMK-CHL	LineageA	8	2431	65716	3.69925	SNV	1	acrR, CDS: acrR	C624A	Ser184Tyr
AMK-CHL	LineageA	8	545	15919	3.42358	Deletion	1	cpxA	G337-	Asp113fs
AMK-CHL	LineageA	8	454	15258	2.97549	SNV	1	sbmA	A557C	Thr168Pro
AMK-CHL	LineageA	8	1655	62541	2.64626	SNV	1	acrR, CDS: acrR	T703G	Asn210Lys
AMK-CHL	LineageA	8	991	37964	2.61037	SNV	1	acrR, CDS: acrR	A85C	Lys4Asn
AMK-CHL	LineageA	8	1842	71424	2.57897	SNV	1	acrR, CDS: acrR	T129G	Val19Gly
AMK-CHL	LineageA	8	996	44135	2.25671	SNV	1	acrR, CDS: acrR	T226G	His51Gln
AMK-CHL	LineageA	8	854	37873	2.2549	SNV	1	acrR, CDS: acrR	C213A	Ala47Glu
AMK-CHL	LineageA	8	956	45809	2.08693	SNV	1	acrR, CDS: acrR	C690A	Pro206His
AMK-CHL	LineageA	8	332	15973	2.07851	SNV	1	sbmA	G672T	Gly206Val
AMK-CHL	LineageA	8	1269	62653	2.02544	SNV	1	acrR, CDS: acrR	G676T	Met201Ile
AMK-CHL	LineageA	8	658	32748	2.00928	SNV	1	acrR, CDS: acrR	C165A	Ser31Tyr
AMK-CHL	LineageA	8	882	44135	1.99841	SNV	1	acrR, CDS: acrR	T229G	Phe52Leu
AMK-CHL	LineageA	8	1822	93955	1.93923	SNV	1	acrR, CDS: acrR	T657G	Val195Gly
AMK-CHL	LineageA	8	1164	60129	1.93584	SNV	1	acrR, CDS: acrR	A117C	His15Pro
AMK-CHL	LineageA	8	810	43358	1.86817	SNV	1	acrR, CDS: acrR	T245G	Leu58Val
AMK-CHL	LineageA	8	1243	67200	1.8497	SNV	1	acrR, CDS: acrR	C132A	Ala20Asp
AMK-CHL	LineageA	8	1069	60406	1.76969	SNV	1	acrR, CDS: acrR	A630C	Asp186Ala
AMK-CHL	LineageA	8	1258	74022	1.69949	SNV	1	acrR, CDS: acrR	T127G	Asp18Glu
AMK-CHL	LineageA	8	764	45163	1.69165	SNV	1	acrR, CDS: acrR	C78A	Ala2Glu
AMK-CHL	LineageA	8	511	31864	1.60369	SNV	1	acrR, CDS: acrR	A93C	Gln7Pro
AMK-CHL	LineageA	8	170	10978	1.54855	SNV	1	fusA	T2051G	Phe684Cys
AMK-CHL	LineageA	8	258	16946	1.52248	Deletion	1	marR	G161-	Cys54fs
AMK-CHL	LineageA	8	952	62541	1.5222	SNV	1	acrR, CDS: acrR	C705A	Pro211His
AMK-CHL	LineageA	8	759	50988	1.48859	SNV	1	acrR, CDS: acrR	A710G	Thr213Ala
AMK-CHL	LineageA	8	628	44144	1.42262	SNV	1	acrR, CDS: acrR	T170G	Ser33Ala
AMK-CHL	LineageA	8	609	43179	1.41041	MNV	2	acrR, CDS: acrR	CC87AA	Thr5Lys
AMK-CHL	LineageA	8	446	31708	1.40659	SNV	1	acrR, CDS: acrR	A89C	Lys6Gln
AMK-CHL	LineageA	8	619	45763	1.35262	SNV	1	acrR, CDS: acrR	C250A	Phe59Leu
AMK-CHL	LineageA	8	194	14414	1.34591	Deletion	1	fusA	T2064-	Asp688fs
AMK-CHL	LineageA	8	583	44136	1.32092	SNV	1	acrR, CDS: acrR	T221G	Trp50Gly
AMK-CHL	LineageA	8	574	45161	1.27101	MNV	2	acrR, CDS: acrR	AA102CC	Gln10Pro
AMK-CHL	LineageA	8	521	43386	1.20085	MNV	3	acrR, CDS: acrR	GGG156TTT	Gly28_Val29delinsValLeu
AMK-CHL	LineageA	8	389	34115	1.14026	SNV	1	cpxA	A511C	Thr171Pro
AMK-CHL	LineageA	8	371	33619	1.10354	SNV	1	acrR, CDS: acrR	A180G	Glu36Gly
AMK-CHL	LineageA	8	491	45742	1.07341	SNV	1	acrR, CDS: acrR	C240A	Ser56*
AMK-CHL	LineageA	8	422	40359	1.04562	SNV	1	fusA	G1426T	Glu476*
AMK-CHL	LineageA	8	652	62670	1.04037	SNV	1	acrR, CDS: acrR	G673T	Glu200Asp
AMK-CHL	LineageA	8	471	45763	1.02922	SNV	1	acrR, CDS: acrR	T248G	Phe59Val
AMK-CHL	LineageA	8	710	69631	1.01966	SNV	1	acrR, CDS: acrR	C149A	Gln26Lys
AMK-CHL	LineageA	8	169	16863	1.00219	SNV	1	sbmA	A668C	Met205Leu
AMK-CHL	LineageA	8	673	69017	0.975122	SNV	1	acrR, CDS: acrR	A569T	Ile166Phe
AMK-CHL	LineageA	8	162	16927	0.957051	Deletion	1	marR	A163-	Ile55fs
AMK-CHL	LineageA	8	162	16941	0.95626	Deletion	1	marR	T164-	Ile55fs
AMK-CHL	LineageA	8	352	37450	0.93992	SNV	1	acrR, CDS: acrR	G197T	Gly42Cys
AMK-CHL	LineageA	8	832	88802	0.936916	MNV	2	acrR, CDS: acrR	CC121AA	Leu17Ile
AMK-CHL	LineageA	8	365	40352	0.90454	SNV	1	acrR, CDS: acrR	A105C	Glu11Ala
AMK-CHL	LineageA	8	413	45733	0.903068	SNV	1	acrR, CDS: acrR	G671T	Glu200*
AMK-CHL	LineageA	8	513	57275	0.895679	SNV	1	acrR, CDS: acrR	A522C	Glu150Ala
AMK-CHL	LineageA	8	382	44135	0.865526	SNV	1	acrR, CDS: acrR	T228G	Phe52Cys
AMK-CHL	LineageA	8	116	14658	0.791377	SNV	1	cpxA	C247A	Gln83Lys
AMK-CHL	LineageA	8	297	37799	0.785735	SNV	1	acrR, CDS: acrR	A237C	Lys55Thr
AMK-CHL	LineageA	8	132	16938	0.779313	Deletion	1	marR	G159-	Ala53fs
AMK-CHL	LineageA	8	598	78212	0.764589	SNV	1	acrR, CDS: acrR	A115C	Gln14His
AMK-CHL	LineageA	8	120	15829	0.758102	Deletion	1	cpxA	G333-	Gln111fs
AMK-CHL	LineageA	8	303	40352	0.750892	SNV	1	acrR, CDS: acrR	A106C	Glu11Asp
AMK-CHL	LineageA	8	270	36543	0.738856	SNV	1	fusA	C727A	Leu243Met
AMK-CHL	LineageA	8	435	60406	0.720127	SNV	1	acrR, CDS: acrR	A630T	Asp186Val
AMK-CHL	LineageA	8	628	89040	0.705301	SNV	1	acrR, CDS: acrR	T135G	Leu21Arg
AMK-CHL	LineageA	8	288	40849	0.705036	Deletion	1	fusA	A1453-	Lys485fs
AMK-CHL	LineageA	8	269	38982	0.690062	SNV	1	acrR, CDS: acrR	C235G	Asp54Glu
AMK-CHL	LineageA	8	385	58500	0.65812	SNV	1	acrR, CDS: acrR	A551C	Thr160Pro
AMK-CHL	LineageA	8	265	40389	0.656119	Deletion	1	fusA	C1456-	Pro486fs
AMK-CHL	LineageA	8	296	45163	0.655404	SNV	1	acrR, CDS: acrR	C78T	Ala2Val
AMK-CHL	LineageA	8	432	66441	0.650201	SNV	1	acrR, CDS: acrR	T120G	Ile16Ser
AMK-CHL	LineageA	8	239	37369	0.639568	SNV	1	acrR, CDS: acrR	C206A	Arg45Ser
AMK-CHL	LineageA	8	100	15995	0.625195	SNV	1	sbmA	T806G	Ser251Ala
AMK-CHL	LineageA	8	231	37242	0.620267	SNV	1	acrR, CDS: acrR	C192A	Ala40Glu
AMK-CHL	LineageA	8	239	38982	0.613103	SNV	1	acrR, CDS: acrR	C235A	Asp54Glu
AMK-CHL	LineageA	8	207	36179	0.572155	SNV	1	acrR, CDS: acrR	T681C	Leu203Pro
AMK-CHL	LineageA	8	325	57937	0.560954	SNV	1	acrR, CDS: acrR	T534C	Leu154Ser
AMK-CHL	LineageA	8	343	62670	0.547311	SNV	1	acrR, CDS: acrR	A674T	Met201Leu
AMK-CHL	LineageA	8	479	88802	0.539402	SNV	1	acrR, CDS: acrR	C122A	Leu17Ile
AMK-CHL	LineageA	8	275	50988	0.539343	SNV	1	acrR, CDS: acrR	A710T	Thr213Ser
AMK-CHL	LineageA	8	178	33619	0.529463	SNV	1	acrR, CDS: acrR	A180C	Glu36Ala
AMK-CHL	LineageA	8	230	44142	0.521046	SNV	1	acrR, CDS: acrR	T159G	Val29Gly
AMK-CHL	LineageA	8	477	94040	0.507231	SNV	1	acrR, CDS: acrR	T594G	Leu174Arg
AMK-CHL	LineageB	8	1733	88802	1.95153	SNV	1	acrR, CDS: acrR	C132A	Ala20Asp
AMK-CHL	LineageB	8	471	75034	0.627715	SNV	1	acrR, CDS: acrR	C192A	Ala40Glu
AMK-CHL	LineageB	8	1716	76576	2.24091	SNV	1	acrR, CDS: acrR	C213A	Ala47Glu
AMK-CHL	LineageB	8	518	76576	0.676452	SNV	1	acrR, CDS: acrR	C213G	Ala47Gly
AMK-CHL	LineageB	8	481	76576	0.628134	SNV	1	acrR, CDS: acrR	C213T	Ala47Val
AMK-CHL	LineageB	8	594	112785	0.526666	SNV	1	acrR, CDS: acrR	G699T	Arg209Leu
AMK-CHL	LineageB	8	410	3637	11.273	Deletion	1	cpxA	T506-	Ile169fs
AMK-CHL	LineageB	8	374	69616	0.537233	SNV	1	acrR, CDS: acrR	C137A	Arg22Ser
AMK-CHL	LineageB	8	3426	37867	9.04746	Deletion	1	cpxA	T506-	Ile169fs
AMK-CHL	LineageB	8	163	2163	7.53583	SNV	1	soxR, CDS: soxR	T329G	Val110Gly
AMK-CHL	LineageB	8	223	3175	7.02362	SNV	1	cpxA	T1118G	Phe373Cys
AMK-CHL	LineageB	8	141	2318	6.08283	SNV	1	soxR, CDS: soxR	C404A	Pro135Gln
AMK-CHL	LineageB	8	513	74775	0.686058	SNV	1	acrR, CDS: acrR	C206A	Arg45Ser
AMK-CHL	LineageB	8	107	2407	4.44537	SNV	1	soxR, CDS: soxR	T366G	Cys122Trp
AMK-CHL	LineageB	8	409	78977	0.517872	SNV	1	acrR, CDS: acrR	A603C	Asn177Thr
AMK-CHL	LineageB	8	109	2932	3.7176	SNV	1	soxR, CDS: soxR	T453G	Asp151Glu
AMK-CHL	LineageB	8	3635	112746	3.22406	SNV	1	acrR, CDS: acrR	T703G	Asn210Lys
AMK-CHL	LineageB	8	1310	40395	3.24298	SNV	1	marR	C280T	Arg94Cys
AMK-CHL	LineageB	8	737	90920	0.810603	SNV	1	acrR, CDS: acrR	G629T	Asp186Tyr
AMK-CHL	LineageB	8	877	28491	3.07817	Deletion	1	cpxA	G337-	Asp113fs
AMK-CHL	LineageB	8	2447	88677	2.75945	SNV	1	acrR, CDS: acrR	T127G	Asp18Glu
AMK-CHL	LineageB	8	598	86146	0.69417	SNV	1	acrR, CDS: acrR	C235G	Asp54Glu
AMK-CHL	LineageB	8	545	20530	2.65465	SNV	1	sbmA	A557C	Thr168Pro
AMK-CHL	LineageB	8	563	86146	0.653542	SNV	1	acrR, CDS: acrR	C235A	Asp54Glu
AMK-CHL	LineageB	8	450	20378	2.20826	SNV	1	marR	G192T	Leu64Phe
AMK-CHL	LineageB	8	455	21395	2.12667	SNV	1	sbmA	G672T	Gly206Val
AMK-CHL	LineageB	8	430	59983	0.71687	SNV	1	acrR, CDS: acrR	A114G	Gln14Arg
AMK-CHL	LineageB	8	653	59983	1.08864	SNV	1	acrR, CDS: acrR	A114T	Gln14Leu
AMK-CHL	LineageB	8	31106	57438	54.1558	SNV	1	acrR, CDS: acrR	C620A	Gln183Lys
AMK-CHL	LineageB	8	680	83105	0.818242	MNV	2	acrR, CDS: acrR	AC148TA	Gln26Lys
AMK-CHL	LineageB	8	296	31370	0.943577	SNV	1	acrR, CDS: acrR	A643C	Glu190Asp
AMK-CHL	LineageB	8	895	82588	1.08369	SNV	1	acrR, CDS: acrR	G671T	Glu200*
AMK-CHL	LineageB	8	1284	112950	1.13679	SNV	1	acrR, CDS: acrR	G673T	Glu200Asp
AMK-CHL	LineageB	8	458	67231	0.681233	SNV	1	acrR, CDS: acrR	A180C	Glu36Ala
AMK-CHL	LineageB	8	834	67231	1.2405	SNV	1	acrR, CDS: acrR	A180G	Glu36Gly
AMK-CHL	LineageB	8	1102	89200	1.23543	MNV	3	acrR, CDS: acrR	GGG156TTT	Gly28_Val29delinsValLeu
AMK-CHL	LineageB	8	716	75004	0.954616	SNV	1	acrR, CDS: acrR	G197T	Gly42Cys
AMK-CHL	LineageB	8	582	60496	0.962047	SNV	1	acrR, CDS: acrR	A117C	His15Pro
AMK-CHL	LineageB	8	1745	89168	1.95698	SNV	1	acrR, CDS: acrR	T226G	His51Gln
AMK-CHL	LineageB	8	271	19137	1.4161	Deletion	1	fusA	T2064-	Asp688fs
AMK-CHL	LineageB	8	1494	70560	2.11735	SNV	1	acrR, CDS: acrR	A569T	Ile166Phe
AMK-CHL	LineageB	8	192	14600	1.31507	SNV	1	fusA	T2051G	Phe684Cys
AMK-CHL	LineageB	8	478	37789	1.26492	SNV	1	cpxA	A511C	Thr171Pro
AMK-CHL	LineageB	8	789	53119	1.48534	SNV	1	acrR, CDS: acrR	T120G	Ile16Ser
AMK-CHL	LineageB	8	1121	57804	1.93931	SNV	1	acrR, CDS: acrR	T594G	Leu174Arg
AMK-CHL	LineageB	8	240	20385	1.17734	Deletion	1	marR	G161-	Cys54fs
AMK-CHL	LineageB	8	533	88357	0.603235	SNV	1	acrR, CDS: acrR	C122A	Leu17Ile
AMK-CHL	LineageB	8	10017	57125	17.5352	SNV	1	acrR, CDS: acrR	T666G	Leu198*
AMK-CHL	LineageB	8	491	57125	0.859519	SNV	1	acrR, CDS: acrR	T666A	Leu198*
AMK-CHL	LineageB	8	428	57125	0.749234	SNV	1	acrR, CDS: acrR	T666C	Leu198Ser
AMK-CHL	LineageB	8	20036	67522	29.6733	SNV	1	acrR, CDS: acrR	T681G	Leu203Arg
AMK-CHL	LineageB	8	21208	72007	29.4527	SNV	1	acrR, CDS: acrR	T684G	Leu204Arg
AMK-CHL	LineageB	8	216	20496	1.05386	Deletion	1	marR	A163-	Ile55fs
AMK-CHL	LineageB	8	409	40452	1.01107	SNV	1	fusA	G1426T	Glu476*
AMK-CHL	LineageB	8	5408	112812	4.79382	SNV	1	acrR, CDS: acrR	C695A	Leu208Ile
AMK-CHL	LineageB	8	223	22589	0.987206	SNV	1	sbmA	A668C	Met205Leu
AMK-CHL	LineageB	8	725	88868	0.815817	SNV	1	acrR, CDS: acrR	T135G	Leu21Arg
AMK-CHL	LineageB	8	1585	91568	1.73095	SNV	1	acrR, CDS: acrR	T245G	Leu58Val
AMK-CHL	LineageB	8	753	75463	0.99784	SNV	1	acrR, CDS: acrR	A237C	Lys55Thr
AMK-CHL	LineageB	8	30010	59968	50.0434	SNV	1	acrR, CDS: acrR	T597G	Met175Arg
AMK-CHL	LineageB	8	995	59968	1.65922	Deletion	1	acrR, CDS: acrR	T597-	Met175fs
AMK-CHL	LineageB	8	263	28392	0.926317	Deletion	1	cpxA	G333-	Gln111fs
AMK-CHL	LineageB	8	2536	92931	2.72891	SNV	1	acrR, CDS: acrR	G676T	Met201Ile
AMK-CHL	LineageB	8	322	36229	0.888791	SNV	1	fusA	C727A	Leu243Met
AMK-CHL	LineageB	8	821	88965	0.922835	MNV	2	acrR, CDS: acrR	TT143GG	Phe24Gly
AMK-CHL	LineageB	8	844	89168	0.946528	SNV	1	acrR, CDS: acrR	T228G	Phe52Cys
AMK-CHL	LineageB	8	1682	89168	1.88633	SNV	1	acrR, CDS: acrR	T229G	Phe52Leu
AMK-CHL	LineageB	8	1362	91555	1.48763	SNV	1	acrR, CDS: acrR	C250A	Phe59Leu
AMK-CHL	LineageB	8	161	20496	0.785519	Deletion	1	marR	T164-	Ile55fs
AMK-CHL	LineageB	8	124	15825	0.78357	SNV	1	fusA	C2029A	Arg677Ser
AMK-CHL	LineageB	8	157	20392	0.76991	Deletion	1	marR	G159-	Ala53fs
AMK-CHL	LineageB	8	1019	91555	1.11299	SNV	1	acrR, CDS: acrR	T248G	Phe59Val
AMK-CHL	LineageB	8	1242	84450	1.47069	SNV	1	acrR, CDS: acrR	C690A	Pro206His
AMK-CHL	LineageB	8	650	112746	0.576517	SNV	1	acrR, CDS: acrR	C704G	Pro211Ala
AMK-CHL	LineageB	8	1525	112746	1.3526	SNV	1	acrR, CDS: acrR	C705A	Pro211His
AMK-CHL	LineageB	8	254	49819	0.509846	SNV	1	acrR, CDS: acrR	T587C	Ser172Pro
AMK-CHL	LineageB	8	782	49819	1.56968	SNV	1	acrR, CDS: acrR	T587A	Ser172Thr
AMK-CHL	LineageB	8	432	76528	0.564499	SNV	1	acrR, CDS: acrR	C624T	Ser184Phe
AMK-CHL	LineageB	8	7964	76528	10.4066	SNV	1	acrR, CDS: acrR	C624A	Ser184Tyr
AMK-CHL	LineageB	8	267	40906	0.652716	Deletion	1	fusA	A1453-	Lys485fs
AMK-CHL	LineageB	8	1045	66458	1.57242	SNV	1	acrR, CDS: acrR	C165A	Ser31Tyr
AMK-CHL	LineageB	8	1314	89210	1.47293	SNV	1	acrR, CDS: acrR	T170G	Ser33Ala
AMK-CHL	LineageB	8	132	21229	0.621791	SNV	1	sbmA	T806G	Ser251Ala
AMK-CHL	LineageB	8	867	91523	0.947303	SNV	1	acrR, CDS: acrR	C240A	Ser56*
AMK-CHL	LineageB	8	8139	70115	11.6081	SNV	1	acrR, CDS: acrR	A692C	Thr207Pro
AMK-CHL	LineageB	8	1047	94730	1.10525	SNV	1	acrR, CDS: acrR	A710G	Thr213Ala
AMK-CHL	LineageB	8	396	68903	0.574721	SNV	1	acrR, CDS: acrR	C204A	Thr44Lys
AMK-CHL	LineageB	8	229	40511	0.565279	Deletion	1	fusA	C1456-	Pro486fs
AMK-CHL	LineageB	8	970	89168	1.08783	SNV	1	acrR, CDS: acrR	T221G	Trp50Gly
AMK-CHL	LineageB	8	335	50739	0.660242	SNV	1	acrR, CDS: acrR	T583G	Tyr170*
AMK-CHL	LineageB	8	117	21807	0.536525	SNV	1	sbmA	A634C	Glu193Asp
AMK-CHL	LineageB	8	4321	113188	3.81754	SNV	1	acrR, CDS: acrR	T657G	Val195Gly
AMK-CHL	LineageB	8	641	113188	0.566314	SNV	1	acrR, CDS: acrR	G656T	Val195Phe
AMK-CHL	LineageB	8	3229	88802	3.63618	SNV	1	acrR, CDS: acrR	T129G	Val19Gly
AMK-CHL	LineageC	8	2530	8621	29.3469	SNV	1	cpxA	G559A	Ala187Thr
AMK-CHL	LineageC	8	9283	33565	27.6568	SNV	1	cpxA	G559A	Ala187Thr
AMK-CHL	LineageC	8	279	7783	3.58474	Deletion	1	acrR, CDS: acrR	T696-	Arg209fs
AMK-CHL	LineageC	8	2973	33885	8.77379	Deletion	1	cpxA	T506-	Ile169fs
AMK-CHL	LineageC	8	147	7783	1.88873	Insertion	1	acrR, CDS: acrR	-697G	Arg209fs
AMK-CHL	LineageC	8	260	3718	6.99301	Deletion	1	soxR, CDS: soxR	A452-	Asp151fs
AMK-CHL	LineageC	8	568	8181	6.94292	SNV	1	cpxA	T1118G	Phe373Cys
AMK-CHL	LineageC	8	137	7701	1.77899	SNV	1	acrR, CDS: acrR	C698G	Arg209Gly
AMK-CHL	LineageC	8	1037	32002	3.24042	Deletion	1	cpxA	G337-	Asp113fs
AMK-CHL	LineageC	8	279	9145	3.05085	SNV	1	sbmA	A557C	Thr168Pro
AMK-CHL	LineageC	8	229	9605	2.38417	SNV	1	sbmA	G672T	Gly206Val
AMK-CHL	LineageC	8	118	5762	2.0479	SNV	1	acrR, CDS: acrR	T703G	Asn210Lys
AMK-CHL	LineageC	8	146	7783	1.87588	MNV	2	acrR, CDS: acrR	CT695AA	Leu208Asn
AMK-CHL	LineageC	8	133	6935	1.91781	SNV	1	cpxA	G543T	Trp181Cys
AMK-CHL	LineageC	8	1162	7783	14.93	Insertion	1	acrR, CDS: acrR	-695A	Leu208fs
AMK-CHL	LineageC	8	629	7783	8.08172	Deletion	1	acrR, CDS: acrR	G694-	Leu208fs
AMK-CHL	LineageC	8	167	7783	2.1457	Deletion	1	acrR, CDS: acrR	C695-	Leu208fs
AMK-CHL	LineageC	8	117	8213	1.42457	SNV	1	cpxA	C1209A	Phe403Leu
AMK-CHL	LineageC	8	171	13605	1.25689	Deletion	1	marR	G161-	Cys54fs
AMK-CHL	LineageC	8	399	34007	1.17329	SNV	1	cpxA	A511C	Thr171Pro
AMK-CHL	LineageC	8	159	13688	1.1616	Deletion	1	marR	A163-	Ile55fs
AMK-CHL	LineageC	8	173	17026	1.01609	SNV	1	acrR, CDS: acrR	T239A	Ser56Thr
AMK-CHL	LineageC	8	101	10104	0.999604	SNV	1	sbmA	A668C	Met205Leu
AMK-CHL	LineageC	8	460	46828	0.982318	SNV	1	fusA	G1426T	Glu476*
AMK-CHL	LineageC	8	294	31881	0.922179	Deletion	1	cpxA	G333-	Gln111fs
AMK-CHL	LineageC	8	124	13688	0.905903	Deletion	1	marR	T164-	Ile55fs
AMK-CHL	LineageC	8	323	41317	0.781761	SNV	1	fusA	C727A	Leu243Met
AMK-CHL	LineageC	8	324	47364	0.684064	Deletion	1	fusA	A1453-	Lys485fs
AMK-CHL	LineageC	8	299	46866	0.637989	Deletion	1	fusA	C1456-	Pro486fs
AMK-CHL	LineageA	10	18743	57254	32.7366	SNV	1	acrR, CDS: acrR	T684G	Leu204Arg
AMK-CHL	LineageA	10	16758	53682	31.2172	SNV	1	acrR, CDS: acrR	T681G	Leu203Arg
AMK-CHL	LineageA	10	6969	55108	12.6461	SNV	1	acrR, CDS: acrR	A692C	Thr207Pro
AMK-CHL	LineageA	10	232	1838	12.6224	SNV	1	soxR, CDS: soxR	G162T	Leu54Phe
AMK-CHL	LineageA	10	236	2147	10.9921	Deletion	1	cpxA	T506-	Ile169fs
AMK-CHL	LineageA	10	103	1040	9.90385	SNV	1	soxR, CDS: soxR	A86C	His29Pro
AMK-CHL	LineageA	10	3317	35090	9.45284	Deletion	1	cpxA	T506-	Ile169fs
AMK-CHL	LineageA	10	188	2084	9.02111	SNV	1	cpxA	T1118G	Phe373Cys
AMK-CHL	LineageA	10	120	1523	7.87919	SNV	1	soxR, CDS: soxR	A146C	Tyr49Ser
AMK-CHL	LineageA	10	211	2690	7.84387	SNV	1	soxR, CDS: soxR	T329G	Val110Gly
AMK-CHL	LineageA	10	179	3075	5.82114	SNV	1	soxR, CDS: soxR	C404A	Pro135Gln
AMK-CHL	LineageA	10	4404	90062	4.88996	SNV	1	acrR, CDS: acrR	C695A	Leu208Ile
AMK-CHL	LineageA	10	145	3205	4.52418	SNV	1	soxR, CDS: soxR	T366G	Cys122Trp
AMK-CHL	LineageA	10	167	3842	4.34669	SNV	1	soxR, CDS: soxR	T453G	Asp151Glu
AMK-CHL	LineageA	10	127	3073	4.13277	SNV	1	soxR, CDS: soxR	A137C	Gln46Pro
AMK-CHL	LineageA	10	165	4495	3.67075	MNV	2	soxR, CDS: soxR	AA133CC	Asn45Pro
AMK-CHL	LineageA	10	576	16945	3.39923	Deletion	1	cpxA	G337-	Asp113fs
AMK-CHL	LineageA	10	116	3589	3.2321	SNV	1	soxR, CDS: soxR	T415G	Leu139Val
AMK-CHL	LineageA	10	2761	90026	3.06689	SNV	1	acrR, CDS: acrR	T703G	Asn210Lys
AMK-CHL	LineageA	10	405	14429	2.80685	SNV	1	sbmA	A557C	Thr168Pro
AMK-CHL	LineageA	10	2390	95612	2.49969	SNV	1	acrR, CDS: acrR	A551C	Thr160Pro
AMK-CHL	LineageA	10	372	14964	2.48597	SNV	1	sbmA	G672T	Gly206Val
AMK-CHL	LineageA	10	1734	70744	2.45109	SNV	1	acrR, CDS: acrR	T129G	Val19Gly
AMK-CHL	LineageA	10	1061	43712	2.42725	SNV	1	acrR, CDS: acrR	T226G	His51Gln
AMK-CHL	LineageA	10	2166	92430	2.3434	SNV	1	acrR, CDS: acrR	A522C	Glu150Ala
AMK-CHL	LineageA	10	1013	44381	2.28251	SNV	1	acrR, CDS: acrR	A85C	Lys4Asn
AMK-CHL	LineageA	10	841	37912	2.21829	SNV	1	acrR, CDS: acrR	C213A	Ala47Glu
AMK-CHL	LineageA	10	1603	75770	2.11561	SNV	1	acrR, CDS: acrR	G676T	Met201Ile
AMK-CHL	LineageA	10	909	43712	2.07952	SNV	1	acrR, CDS: acrR	T229G	Phe52Leu
AMK-CHL	LineageA	10	647	32485	1.99169	SNV	1	acrR, CDS: acrR	C165A	Ser31Tyr
AMK-CHL	LineageA	10	1281	66240	1.93388	SNV	1	acrR, CDS: acrR	C132A	Ala20Asp
AMK-CHL	LineageA	10	854	44381	1.92425	MNV	2	acrR, CDS: acrR	CC87AA	Thr5Lys
AMK-CHL	LineageA	10	852	44381	1.91974	SNV	1	acrR, CDS: acrR	C78A	Ala2Glu
AMK-CHL	LineageA	10	1263	67815	1.86242	SNV	1	acrR, CDS: acrR	C690A	Pro206His
AMK-CHL	LineageA	10	140	7673	1.82458	SNV	1	fusA	T2051G	Phe684Cys
AMK-CHL	LineageA	10	277	15757	1.75795	SNV	1	sbmA	A668C	Met205Leu
AMK-CHL	LineageA	10	1054	59958	1.7579	SNV	1	acrR, CDS: acrR	A117C	His15Pro
AMK-CHL	LineageA	10	759	44734	1.6967	SNV	1	acrR, CDS: acrR	T245G	Leu58Val
AMK-CHL	LineageA	10	1209	73211	1.65139	SNV	1	acrR, CDS: acrR	T127G	Asp18Glu
AMK-CHL	LineageA	10	675	42842	1.57556	MNV	3	acrR, CDS: acrR	GGG156TTT	Gly28_Val29delinsValLeu
AMK-CHL	LineageA	10	1467	97767	1.50051	SNV	1	acrR, CDS: acrR	T657G	Val195Gly
AMK-CHL	LineageA	10	629	43712	1.43896	SNV	1	acrR, CDS: acrR	T221G	Trp50Gly
AMK-CHL	LineageA	10	1293	90026	1.43625	SNV	1	acrR, CDS: acrR	C705A	Pro211His
AMK-CHL	LineageA	10	442	30828	1.43376	SNV	1	acrR, CDS: acrR	A89C	Lys6Gln
AMK-CHL	LineageA	10	620	43734	1.41766	SNV	1	acrR, CDS: acrR	T170G	Ser33Ala
AMK-CHL	LineageA	10	436	31037	1.40477	SNV	1	acrR, CDS: acrR	A93C	Gln7Pro
AMK-CHL	LineageA	10	1283	92430	1.38808	SNV	1	acrR, CDS: acrR	A522T	Glu150Val
AMK-CHL	LineageA	10	141	10346	1.36285	Deletion	1	fusA	T2064-	Asp688fs
AMK-CHL	LineageA	10	531	41661	1.27457	SNV	1	acrR, CDS: acrR	C250A	Phe59Leu
AMK-CHL	LineageA	10	1099	87608	1.25445	MNV	2	acrR, CDS: acrR	CC121AA	Leu17Ile
AMK-CHL	LineageA	10	187	15058	1.24186	Deletion	1	marR	G161-	Cys54fs
AMK-CHL	LineageA	10	478	39336	1.21517	SNV	1	acrR, CDS: acrR	C240A	Ser56*
AMK-CHL	LineageA	10	410	34500	1.18841	MNV	2	acrR, CDS: acrR	AA102CC	Gln10Pro
AMK-CHL	LineageA	10	391	33684	1.16079	SNV	1	acrR, CDS: acrR	A180G	Glu36Gly
AMK-CHL	LineageA	10	479	41765	1.14689	SNV	1	acrR, CDS: acrR	T248G	Phe59Val
AMK-CHL	LineageA	10	870	76264	1.14077	SNV	1	acrR, CDS: acrR	A710G	Thr213Ala
AMK-CHL	LineageA	10	456	40022	1.13937	SNV	1	fusA	G1426T	Glu476*
AMK-CHL	LineageA	10	767	69121	1.10965	SNV	1	acrR, CDS: acrR	C149A	Gln26Lys
AMK-CHL	LineageA	10	168	15210	1.10454	Deletion	1	marR	A163-	Ile55fs
AMK-CHL	LineageA	10	394	37396	1.05359	SNV	1	acrR, CDS: acrR	G197T	Gly42Cys
AMK-CHL	LineageA	10	364	36558	0.995678	SNV	1	cpxA	A511C	Thr171Pro
AMK-CHL	LineageA	10	879	90168	0.974847	SNV	1	acrR, CDS: acrR	G673T	Glu200Asp
AMK-CHL	LineageA	10	143	14896	0.959989	SNV	1	sbmA	T806G	Ser251Ala
AMK-CHL	LineageA	10	637	67413	0.944922	SNV	1	acrR, CDS: acrR	T135G	Leu21Arg
AMK-CHL	LineageA	10	338	37261	0.907115	SNV	1	acrR, CDS: acrR	C192A	Ala40Glu
AMK-CHL	LineageA	10	607	67503	0.899219	SNV	1	acrR, CDS: acrR	G671T	Glu200*
AMK-CHL	LineageA	10	390	43712	0.892204	SNV	1	acrR, CDS: acrR	T228G	Phe52Cys
AMK-CHL	LineageA	10	386	44381	0.869742	SNV	1	acrR, CDS: acrR	C78T	Ala2Val
AMK-CHL	LineageA	10	127	15210	0.834977	Deletion	1	marR	T164-	Ile55fs
AMK-CHL	LineageA	10	139	16780	0.828367	Deletion	1	cpxA	G333-	Gln111fs
AMK-CHL	LineageA	10	331	40457	0.818153	Deletion	1	fusA	A1453-	Lys485fs
AMK-CHL	LineageA	10	123	15044	0.817602	SNV	1	sbmA	A634C	Glu193Asp
AMK-CHL	LineageA	10	320	42220	0.757935	SNV	1	acrR, CDS: acrR	C235A	Asp54Glu
AMK-CHL	LineageA	10	274	36515	0.750377	SNV	1	fusA	C727A	Leu243Met
AMK-CHL	LineageA	10	110	15032	0.731772	Deletion	1	marR	G159-	Ala53fs
AMK-CHL	LineageA	10	251	34350	0.730713	SNV	1	fusA	C697A	Leu233Met
AMK-CHL	LineageA	10	323	44375	0.727887	SNV	1	acrR, CDS: acrR	A106C	Glu11Asp
AMK-CHL	LineageA	10	318	44375	0.71662	SNV	1	acrR, CDS: acrR	A105C	Glu11Ala
AMK-CHL	LineageA	10	269	37612	0.715197	SNV	1	acrR, CDS: acrR	A237C	Lys55Thr
AMK-CHL	LineageA	10	691	97853	0.706161	SNV	1	acrR, CDS: acrR	A621C	Gln183Pro
AMK-CHL	LineageA	10	522	77131	0.676771	SNV	1	acrR, CDS: acrR	A115C	Gln14His
AMK-CHL	LineageA	10	502	76264	0.65824	SNV	1	acrR, CDS: acrR	A710T	Thr213Ser
AMK-CHL	LineageA	10	642	97853	0.656086	MNV	2	acrR, CDS: acrR	AA621CT	Gln183Pro
AMK-CHL	LineageA	10	261	40070	0.65136	Deletion	1	fusA	C1456-	Pro486fs
AMK-CHL	LineageA	10	582	90168	0.645462	SNV	1	acrR, CDS: acrR	A674T	Met201Leu
AMK-CHL	LineageA	10	245	38291	0.639837	SNV	1	acrR, CDS: acrR	A566C	Ile165Leu
AMK-CHL	LineageA	10	207	33684	0.614535	SNV	1	acrR, CDS: acrR	A180C	Glu36Ala
AMK-CHL	LineageA	10	328	53587	0.612089	SNV	1	acrR, CDS: acrR	T666G	Leu198*
AMK-CHL	LineageA	10	258	43712	0.590227	SNV	1	acrR, CDS: acrR	A225C	His51Pro
AMK-CHL	LineageA	10	249	42842	0.581205	MNV	2	acrR, CDS: acrR	GG157TT	Val29Leu
AMK-CHL	LineageA	10	483	83214	0.580431	SNV	1	acrR, CDS: acrR	G558C	Arg162Pro
AMK-CHL	LineageA	10	225	39104	0.575389	SNV	1	acrR, CDS: acrR	G233T	Asp54Tyr
AMK-CHL	LineageA	10	242	42220	0.573188	SNV	1	acrR, CDS: acrR	C235G	Asp54Glu
AMK-CHL	LineageA	10	208	36762	0.565802	SNV	1	acrR, CDS: acrR	C206A	Arg45Ser
AMK-CHL	LineageA	10	373	66240	0.563104	SNV	1	acrR, CDS: acrR	C132T	Ala20Val
AMK-CHL	LineageA	10	248	44734	0.554388	SNV	1	acrR, CDS: acrR	T244G	Asp57Glu
AMK-CHL	LineageA	10	241	44375	0.543099	SNV	1	acrR, CDS: acrR	G104C	Glu11Gln
AMK-CHL	LineageA	10	464	87608	0.529632	SNV	1	acrR, CDS: acrR	T120G	Ile16Ser
AMK-CHL	LineageA	10	183	34578	0.529238	SNV	1	acrR, CDS: acrR	C204A	Thr44Lys
AMK-CHL	LineageA	10	230	43734	0.525907	SNV	1	acrR, CDS: acrR	T170A	Ser33Thr
AMK-CHL	LineageA	10	455	87608	0.519359	SNV	1	acrR, CDS: acrR	C122A	Leu17Ile
AMK-CHL	LineageA	10	270	53682	0.502962	SNV	1	acrR, CDS: acrR	T681C	Leu203Pro
AMK-CHL	LineageA	10	219	43720	0.500915	SNV	1	acrR, CDS: acrR	T201G	Val43Gly
AMK-CHL	LineageB	10	520	28659	1.81444	SNV	1	acrR, CDS: acrR	C78A	Ala2Glu
AMK-CHL	LineageB	10	226	28659	0.788583	SNV	1	acrR, CDS: acrR	C78T	Ala2Val
AMK-CHL	LineageB	10	4702	19409	24.2259	SNV	1	marR	C280T	Arg94Cys
AMK-CHL	LineageB	10	139	24048	0.578011	SNV	1	acrR, CDS: acrR	C192A	Ala40Glu
AMK-CHL	LineageB	10	3146	33915	9.27613	Deletion	1	cpxA	T506-	Ile169fs
AMK-CHL	LineageB	10	177	2154	8.21727	SNV	1	cpxA	T1118G	Phe373Cys
AMK-CHL	LineageB	10	1512	19534	7.74035	SNV	1	marR	G192T	Leu64Phe
AMK-CHL	LineageB	10	473	24376	1.94043	SNV	1	acrR, CDS: acrR	C213A	Ala47Glu
AMK-CHL	LineageB	10	585	18887	3.09737	Deletion	1	cpxA	G337-	Asp113fs
AMK-CHL	LineageB	10	124	23955	0.517637	SNV	1	acrR, CDS: acrR	C206A	Arg45Ser
AMK-CHL	LineageB	10	461	15361	3.00111	SNV	1	sbmA	A557C	Thr168Pro
AMK-CHL	LineageB	10	1160	37681	3.07847	SNV	1	acrR, CDS: acrR	T703G	Asn210Lys
AMK-CHL	LineageB	10	181	24938	0.7258	SNV	1	acrR, CDS: acrR	C235G	Asp54Glu
AMK-CHL	LineageB	10	367	15948	2.30123	SNV	1	sbmA	G672T	Gly206Val
AMK-CHL	LineageB	10	156	24938	0.625551	SNV	1	acrR, CDS: acrR	C235A	Asp54Glu
AMK-CHL	LineageB	10	276	22360	1.23435	MNV	2	acrR, CDS: acrR	AA102CC	Gln10Pro
AMK-CHL	LineageB	10	152	29529	0.514748	MNV	2	acrR, CDS: acrR	AC148TA	Gln26Lys
AMK-CHL	LineageB	10	304	20457	1.48604	SNV	1	acrR, CDS: acrR	A93C	Gln7Pro
AMK-CHL	LineageB	10	200	25541	0.783055	SNV	1	acrR, CDS: acrR	A105C	Glu11Ala
AMK-CHL	LineageB	10	187	25541	0.732156	SNV	1	acrR, CDS: acrR	A106C	Glu11Asp
AMK-CHL	LineageB	10	835	38392	2.17493	SNV	1	acrR, CDS: acrR	A522C	Glu150Ala
AMK-CHL	LineageB	10	303	38392	0.789227	SNV	1	acrR, CDS: acrR	A522T	Glu150Val
AMK-CHL	LineageB	10	221	27959	0.790443	SNV	1	acrR, CDS: acrR	G671T	Glu200*
AMK-CHL	LineageB	10	330	37772	0.873663	SNV	1	acrR, CDS: acrR	G673T	Glu200Asp
AMK-CHL	LineageB	10	116	21624	0.536441	SNV	1	acrR, CDS: acrR	A180C	Glu36Ala
AMK-CHL	LineageB	10	267	21624	1.23474	SNV	1	acrR, CDS: acrR	A180G	Glu36Gly
AMK-CHL	LineageB	10	346	27701	1.24905	MNV	3	acrR, CDS: acrR	GGG156TTT	Gly28_Val29delinsValLeu
AMK-CHL	LineageB	10	186	13215	1.40749	Deletion	1	fusA	T2064-	Asp688fs
AMK-CHL	LineageB	10	495	44988	1.10029	SNV	1	fusA	G1426T	Glu476*
AMK-CHL	LineageB	10	213	24083	0.884441	SNV	1	acrR, CDS: acrR	G197T	Gly42Cys
AMK-CHL	LineageB	10	218	20694	1.05345	SNV	1	acrR, CDS: acrR	A117C	His15Pro
AMK-CHL	LineageB	10	742	28168	2.63419	SNV	1	acrR, CDS: acrR	T226G	His51Gln
AMK-CHL	LineageB	10	154	28168	0.54672	SNV	1	acrR, CDS: acrR	A225C	His51Pro
AMK-CHL	LineageB	10	139	24438	0.568786	SNV	1	acrR, CDS: acrR	T216G	Ile48Ser
AMK-CHL	LineageB	10	209	16815	1.24294	SNV	1	sbmA	A668C	Met205Leu
AMK-CHL	LineageB	10	123	21687	0.56716	SNV	1	acrR, CDS: acrR	T666G	Leu198*
AMK-CHL	LineageB	10	7256	22635	32.0565	SNV	1	acrR, CDS: acrR	T681G	Leu203Arg
AMK-CHL	LineageB	10	241	19548	1.23286	Deletion	1	marR	G161-	Cys54fs
AMK-CHL	LineageB	10	422	35015	1.2052	SNV	1	cpxA	A511C	Thr171Pro
AMK-CHL	LineageB	10	225	19659	1.14451	Deletion	1	marR	A163-	Ile55fs
AMK-CHL	LineageB	10	241	41380	0.582407	SNV	1	fusA	C727A	Leu243Met
AMK-CHL	LineageB	10	7748	24097	32.1534	SNV	1	acrR, CDS: acrR	T684G	Leu204Arg
AMK-CHL	LineageB	10	1878	37718	4.97906	SNV	1	acrR, CDS: acrR	C695A	Leu208Ile
AMK-CHL	LineageB	10	542	28541	1.89902	SNV	1	acrR, CDS: acrR	T245G	Leu58Val
AMK-CHL	LineageB	10	187	19659	0.951218	Deletion	1	marR	T164-	Ile55fs
AMK-CHL	LineageB	10	611	23811	2.56604	SNV	1	acrR, CDS: acrR	A85C	Lys4Asn
AMK-CHL	LineageB	10	171	24127	0.70875	SNV	1	acrR, CDS: acrR	A237C	Lys55Thr
AMK-CHL	LineageB	10	247	28659	0.861858	SNV	1	acrR, CDS: acrR	A89C	Lys6Gln
AMK-CHL	LineageB	10	708	31724	2.23175	SNV	1	acrR, CDS: acrR	G676T	Met201Ile
AMK-CHL	LineageB	10	215	37772	0.569205	SNV	1	acrR, CDS: acrR	A674T	Met201Leu
AMK-CHL	LineageB	10	156	18779	0.830715	Deletion	1	cpxA	G333-	Gln111fs
AMK-CHL	LineageB	10	378	45567	0.829548	Deletion	1	fusA	A1453-	Lys485fs
AMK-CHL	LineageB	10	280	27003	1.03692	SNV	1	acrR, CDS: acrR	T228G	Phe52Cys
AMK-CHL	LineageB	10	575	27003	2.12939	SNV	1	acrR, CDS: acrR	T229G	Phe52Leu
AMK-CHL	LineageB	10	388	28537	1.35964	SNV	1	acrR, CDS: acrR	C250A	Phe59Leu
AMK-CHL	LineageB	10	320	24006	1.333	SNV	1	acrR, CDS: acrR	T248G	Phe59Val
AMK-CHL	LineageB	10	129	16853	0.765442	SNV	1	rob	A545T	Asn182Ile
AMK-CHL	LineageB	10	504	28151	1.79034	SNV	1	acrR, CDS: acrR	C690A	Pro206His
AMK-CHL	LineageB	10	119	16222	0.733572	SNV	1	sbmA	A634C	Glu193Asp
AMK-CHL	LineageB	10	542	29971	1.80841	SNV	1	acrR, CDS: acrR	C705A	Pro211His
AMK-CHL	LineageB	10	426	20882	2.04003	SNV	1	acrR, CDS: acrR	C165A	Ser31Tyr
AMK-CHL	LineageB	10	406	28179	1.44079	SNV	1	acrR, CDS: acrR	T170G	Ser33Ala
AMK-CHL	LineageB	10	138	19548	0.705955	Deletion	1	marR	G159-	Ala53fs
AMK-CHL	LineageB	10	347	27621	1.25629	SNV	1	acrR, CDS: acrR	C240A	Ser56*
AMK-CHL	LineageB	10	104	15868	0.655407	SNV	1	sbmA	T806G	Ser251Ala
AMK-CHL	LineageB	10	422	40338	1.04616	SNV	1	acrR, CDS: acrR	A551C	Thr160Pro
AMK-CHL	LineageB	10	2768	23216	11.9228	SNV	1	acrR, CDS: acrR	A692C	Thr207Pro
AMK-CHL	LineageB	10	302	32733	0.922616	SNV	1	acrR, CDS: acrR	A710G	Thr213Ala
AMK-CHL	LineageB	10	144	10108	1.42461	SNV	1	fusA	T2051G	Phe684Cys
AMK-CHL	LineageB	10	262	45072	0.581292	Deletion	1	fusA	C1456-	Pro486fs
AMK-CHL	LineageB	10	209	32733	0.638499	SNV	1	acrR, CDS: acrR	A710T	Thr213Ser
AMK-CHL	LineageB	10	137	22238	0.616063	SNV	1	acrR, CDS: acrR	C204A	Thr44Lys
AMK-CHL	LineageB	10	446	28659	1.55623	MNV	2	acrR, CDS: acrR	CC87AA	Thr5Lys
AMK-CHL	LineageB	10	425	28170	1.5087	SNV	1	acrR, CDS: acrR	T221G	Trp50Gly
AMK-CHL	LineageB	10	525	40737	1.28875	SNV	1	acrR, CDS: acrR	T657G	Val195Gly
AMK-CHL	LineageB	10	204	29625	0.688608	SNV	1	acrR, CDS: acrR	T129G	Val19Gly
AMK-CHL	LineageB	10	171	20301	0.842323	SNV	1	acrR, CDS: acrR	T159G	Val29Gly
AMK-CHL	LineageB	10	156	20608	0.756988	SNV	1	acrR, CDS: acrR	T201G	Val43Gly
AMK-CHL	LineageC	10	25667	46861	54.7726	SNV	1	cpxA	G559A	Ala187Thr
AMK-CHL	LineageC	10	1348	69815	1.93082	SNV	1	acrR, CDS: acrR	C132A	Ala20Asp
AMK-CHL	LineageC	10	865	46775	1.84928	SNV	1	acrR, CDS: acrR	C78A	Ala2Glu
AMK-CHL	LineageC	10	298	46775	0.637092	SNV	1	acrR, CDS: acrR	C78T	Ala2Val
AMK-CHL	LineageC	10	4322	44891	9.62777	Deletion	1	cpxA	T506-	Ile169fs
AMK-CHL	LineageC	10	228	2819	8.08797	SNV	1	cpxA	T1118G	Phe373Cys
AMK-CHL	LineageC	10	228	15324	1.48786	Deletion	1	fusA	T2064-	Asp688fs
AMK-CHL	LineageC	10	351	39404	0.890773	SNV	1	fusA	G1426T	Glu476*
AMK-CHL	LineageC	10	638	40108	1.59071	SNV	1	acrR, CDS: acrR	C213A	Ala47Glu
AMK-CHL	LineageC	10	833	25348	3.28626	Deletion	1	cpxA	G337-	Asp113fs
AMK-CHL	LineageC	10	482	16927	2.84752	SNV	1	sbmA	A557C	Thr168Pro
AMK-CHL	LineageC	10	328	55428	0.591759	SNV	1	acrR, CDS: acrR	G558C	Arg162Pro
AMK-CHL	LineageC	10	400	77513	0.516042	SNV	1	acrR, CDS: acrR	C137A	Arg22Ser
AMK-CHL	LineageC	10	226	39117	0.577754	SNV	1	acrR, CDS: acrR	C206A	Arg45Ser
AMK-CHL	LineageC	10	1538	60136	2.55754	SNV	1	acrR, CDS: acrR	T703G	Asn210Lys
AMK-CHL	LineageC	10	1314	76825	1.71038	SNV	1	acrR, CDS: acrR	T127G	Asp18Glu
AMK-CHL	LineageC	10	241	40975	0.588164	SNV	1	acrR, CDS: acrR	C235G	Asp54Glu
AMK-CHL	LineageC	10	238	40975	0.580842	SNV	1	acrR, CDS: acrR	C235A	Asp54Glu
AMK-CHL	LineageC	10	231	45969	0.502513	SNV	1	acrR, CDS: acrR	T244G	Asp57Glu
AMK-CHL	LineageC	10	335	36739	0.911838	MNV	2	acrR, CDS: acrR	AA102CC	Gln10Pro
AMK-CHL	LineageC	10	361	17583	2.05312	SNV	1	sbmA	G672T	Gly206Val
AMK-CHL	LineageC	10	598	81560	0.733203	SNV	1	acrR, CDS: acrR	A115C	Gln14His
AMK-CHL	LineageC	10	437	65616	0.665996	MNV	2	acrR, CDS: acrR	AA621CT	Gln183Pro
AMK-CHL	LineageC	10	379	65616	0.577603	SNV	1	acrR, CDS: acrR	A621C	Gln183Pro
AMK-CHL	LineageC	10	550	73473	0.748574	SNV	1	acrR, CDS: acrR	C149A	Gln26Lys
AMK-CHL	LineageC	10	427	33703	1.26695	SNV	1	acrR, CDS: acrR	A93C	Gln7Pro
AMK-CHL	LineageC	10	349	41777	0.835388	SNV	1	acrR, CDS: acrR	A105C	Glu11Ala
AMK-CHL	LineageC	10	295	41777	0.70613	SNV	1	acrR, CDS: acrR	A106C	Glu11Asp
AMK-CHL	LineageC	10	1539	61828	2.48916	SNV	1	acrR, CDS: acrR	A522C	Glu150Ala
AMK-CHL	LineageC	10	860	61828	1.39096	SNV	1	acrR, CDS: acrR	A522T	Glu150Val
AMK-CHL	LineageC	10	384	44926	0.854739	SNV	1	acrR, CDS: acrR	G671T	Glu200*
AMK-CHL	LineageC	10	359	33123	1.08384	SNV	1	fusA	C697A	Leu233Met
AMK-CHL	LineageC	10	573	60198	0.951859	SNV	1	acrR, CDS: acrR	G673T	Glu200Asp
AMK-CHL	LineageC	10	190	35787	0.530919	SNV	1	acrR, CDS: acrR	A180C	Glu36Ala
AMK-CHL	LineageC	10	335	35787	0.936094	SNV	1	acrR, CDS: acrR	A180G	Glu36Gly
AMK-CHL	LineageC	10	252	18143	1.38897	Deletion	1	marR	G161-	Cys54fs
AMK-CHL	LineageC	10	228	36273	0.628567	SNV	1	fusA	C727A	Leu243Met
AMK-CHL	LineageC	10	576	45844	1.25643	MNV	3	acrR, CDS: acrR	GGG156TTT	Gly28_Val29delinsValLeu
AMK-CHL	LineageC	10	338	39440	0.856998	SNV	1	acrR, CDS: acrR	G197T	Gly42Cys
AMK-CHL	LineageC	10	952	63627	1.49622	SNV	1	acrR, CDS: acrR	A117C	His15Pro
AMK-CHL	LineageC	10	1141	45839	2.48915	SNV	1	acrR, CDS: acrR	T226G	His51Gln
AMK-CHL	LineageC	10	158	25146	0.628331	SNV	1	acrR, CDS: acrR	A566C	Ile165Leu
AMK-CHL	LineageC	10	997	92161	1.0818	MNV	2	acrR, CDS: acrR	CC121AA	Leu17Ile
AMK-CHL	LineageC	10	209	18739	1.11532	SNV	1	sbmA	A668C	Met205Leu
AMK-CHL	LineageC	10	296	39868	0.74245	Deletion	1	fusA	A1453-	Lys485fs
AMK-CHL	LineageC	10	499	92161	0.541444	SNV	1	acrR, CDS: acrR	C122A	Leu17Ile
AMK-CHL	LineageC	10	194	18138	1.06958	Deletion	1	marR	A163-	Ile55fs
AMK-CHL	LineageC	10	191	36067	0.52957	SNV	1	acrR, CDS: acrR	T666G	Leu198*
AMK-CHL	LineageC	10	257	25209	1.01948	Deletion	1	cpxA	G333-	Gln111fs
AMK-CHL	LineageC	10	480	47425	1.01212	SNV	1	cpxA	A511C	Thr171Pro
AMK-CHL	LineageC	10	10667	35655	29.9173	SNV	1	acrR, CDS: acrR	T681G	Leu203Arg
AMK-CHL	LineageC	10	203	35655	0.569345	SNV	1	acrR, CDS: acrR	T681C	Leu203Pro
AMK-CHL	LineageC	10	12272	38349	32.0008	SNV	1	acrR, CDS: acrR	T684G	Leu204Arg
AMK-CHL	LineageC	10	2739	60145	4.55399	SNV	1	acrR, CDS: acrR	C695A	Leu208Ile
AMK-CHL	LineageC	10	109	1781	6.12016	SNV	1	fusA	T1333G	Phe445Val
AMK-CHL	LineageC	10	688	92334	0.745121	SNV	1	acrR, CDS: acrR	T135G	Leu21Arg
AMK-CHL	LineageC	10	805	45969	1.75118	SNV	1	acrR, CDS: acrR	T245G	Leu58Val
AMK-CHL	LineageC	10	154	18148	0.848578	Deletion	1	marR	T164-	Ile55fs
AMK-CHL	LineageC	10	1037	39026	2.6572	SNV	1	acrR, CDS: acrR	A85C	Lys4Asn
AMK-CHL	LineageC	10	141	18128	0.777802	Deletion	1	marR	G159-	Ala53fs
AMK-CHL	LineageC	10	266	39686	0.670262	SNV	1	acrR, CDS: acrR	A237C	Lys55Thr
AMK-CHL	LineageC	10	529	46773	1.13099	SNV	1	acrR, CDS: acrR	A89C	Lys6Gln
AMK-CHL	LineageC	10	1211	50225	2.41115	SNV	1	acrR, CDS: acrR	G676T	Met201Ile
AMK-CHL	LineageC	10	157	11436	1.37286	SNV	1	fusA	T2051G	Phe684Cys
AMK-CHL	LineageC	10	392	60198	0.651184	SNV	1	acrR, CDS: acrR	A674T	Met201Leu
AMK-CHL	LineageC	10	127	17556	0.723399	SNV	1	sbmA	T806G	Ser251Ala
AMK-CHL	LineageC	10	422	45839	0.920613	SNV	1	acrR, CDS: acrR	T228G	Phe52Cys
AMK-CHL	LineageC	10	896	45839	1.95467	SNV	1	acrR, CDS: acrR	T229G	Phe52Leu
AMK-CHL	LineageC	10	551	45964	1.19876	SNV	1	acrR, CDS: acrR	C250A	Phe59Leu
AMK-CHL	LineageC	10	473	45964	1.02907	SNV	1	acrR, CDS: acrR	T248G	Phe59Val
AMK-CHL	LineageC	10	874	45435	1.92363	SNV	1	acrR, CDS: acrR	C690A	Pro206His
AMK-CHL	LineageC	10	240	39497	0.607641	Deletion	1	fusA	C1456-	Pro486fs
AMK-CHL	LineageC	10	873	60136	1.45171	SNV	1	acrR, CDS: acrR	C705A	Pro211His
AMK-CHL	LineageC	10	889	14929	5.95485	SNV	1	fusA	C1828A	Pro610Thr
AMK-CHL	LineageC	10	724	34604	2.09224	SNV	1	acrR, CDS: acrR	C165A	Ser31Tyr
AMK-CHL	LineageC	10	615	45842	1.34156	SNV	1	acrR, CDS: acrR	T170G	Ser33Ala
AMK-CHL	LineageC	10	515	45973	1.12022	SNV	1	acrR, CDS: acrR	C240A	Ser56*
AMK-CHL	LineageC	10	104	17937	0.579807	SNV	1	sbmA	A634C	Glu193Asp
AMK-CHL	LineageC	10	1662	64019	2.5961	SNV	1	acrR, CDS: acrR	A551C	Thr160Pro
AMK-CHL	LineageC	10	4760	36647	12.9888	SNV	1	acrR, CDS: acrR	A692C	Thr207Pro
AMK-CHL	LineageC	10	1003	48674	2.06065	SNV	1	acrR, CDS: acrR	A710T	Thr213Ser
AMK-CHL	LineageC	10	207	36397	0.568728	SNV	1	acrR, CDS: acrR	C204A	Thr44Lys
AMK-CHL	LineageC	10	700	46773	1.49659	MNV	2	acrR, CDS: acrR	CC87AA	Thr5Lys
AMK-CHL	LineageC	10	673	45838	1.46821	SNV	1	acrR, CDS: acrR	T221G	Trp50Gly
AMK-CHL	LineageC	10	1032	65546	1.57447	SNV	1	acrR, CDS: acrR	T657G	Val195Gly
AMK-CHL	LineageC	10	1879	73953	2.5408	SNV	1	acrR, CDS: acrR	T129G	Val19Gly
AMK-CHL	LineageC	10	258	45844	0.562778	SNV	1	acrR, CDS: acrR	T159G	Val29Gly
AMK-CHL	LineageC	10	256	34063	0.751549	SNV	1	acrR, CDS: acrR	T201G	Val43Gly
AMK-CHL	LineageA	12	1185	2057	57.6082	SNV	1	cpxA	G559A	Ala187Thr
AMK-CHL	LineageA	12	566	1340	42.2388	SNV	1	soxR, CDS: soxR	C53A	Ala18Glu
AMK-CHL	LineageA	12	289	7923	3.64761	SNV	1	acrR, CDS: acrR	T703G	Asn210Lys
AMK-CHL	LineageA	12	230	3833	6.00052	SNV	1	acrR, CDS: acrR	G687T	Cys205Phe
AMK-CHL	LineageA	12	2516	26017	9.6706	Deletion	1	cpxA	T506-	Ile169fs
AMK-CHL	LineageA	12	145	1829	7.92783	SNV	1	cpxA	T1118G	Phe373Cys
AMK-CHL	LineageA	12	233	44222	0.526887	SNV	1	fusA	C737A	Ala246Glu
AMK-CHL	LineageA	12	386	51362	0.751528	SNV	1	acrR, CDS: acrR	T519G	Ile149Ser
AMK-CHL	LineageA	12	2098	10932	19.1914	Deletion	1	acrR, CDS: acrR	G694-	Leu208fs
AMK-CHL	LineageA	12	929	21966	4.22926	Deletion	1	soxR, CDS: soxR	A452-	Asp151fs
AMK-CHL	LineageA	12	1692	10932	15.4775	Insertion	1	acrR, CDS: acrR	-695A	Leu208fs
AMK-CHL	LineageA	12	574	18053	3.17953	Deletion	1	cpxA	G337-	Asp113fs
AMK-CHL	LineageA	12	433	15906	2.72224	SNV	1	sbmA	A557C	Thr168Pro
AMK-CHL	LineageA	12	346	16455	2.1027	SNV	1	sbmA	G672T	Gly206Val
AMK-CHL	LineageA	12	162	13099	1.23674	Deletion	1	fusA	T2064-	Asp688fs
AMK-CHL	LineageA	12	260	20141	1.2909	Deletion	1	marR	G161-	Cys54fs
AMK-CHL	LineageA	12	472	49428	0.954924	SNV	1	fusA	G1426T	Glu476*
AMK-CHL	LineageA	12	281	23707	1.1853	SNV	1	soxR, CDS: soxR	T50A	Val17Glu
AMK-CHL	LineageA	12	288	25516	1.1287	SNV	1	cpxA	A511C	Thr171Pro
AMK-CHL	LineageA	12	224	20259	1.10568	Deletion	1	marR	A163-	Ile55fs
AMK-CHL	LineageA	12	479	43486	1.1015	SNV	1	fusA	C727A	Leu243Met
AMK-CHL	LineageA	12	168	17522	0.958795	SNV	1	sbmA	A668C	Met205Leu
AMK-CHL	LineageA	12	387	50005	0.773923	Deletion	1	fusA	A1453-	Lys485fs
AMK-CHL	LineageA	12	175	20259	0.863814	Deletion	1	marR	T164-	Ile55fs
AMK-CHL	LineageA	12	141	17994	0.783595	Deletion	1	cpxA	G333-	Gln111fs
AMK-CHL	LineageA	12	111	1628	6.81818	SNV	1	fusA	T1333G	Phe445Val
AMK-CHL	LineageA	12	706	10932	6.4581	SNV	1	acrR, CDS: acrR	C695A	Leu208Ile
AMK-CHL	LineageA	12	304	39895	0.762	SNV	1	acrR, CDS: acrR	T239A	Ser56Thr
AMK-CHL	LineageA	12	143	9910	1.44299	SNV	1	fusA	T2051G	Phe684Cys
AMK-CHL	LineageA	12	129	20127	0.64093	Deletion	1	marR	G159-	Ala53fs
AMK-CHL	LineageA	12	321	49524	0.648171	Deletion	1	fusA	C1456-	Pro486fs
AMK-CHL	LineageB	12	864	45353	1.90506	SNV	1	acrR, CDS: acrR	C132A	Ala20Asp
AMK-CHL	LineageB	12	108	12626	0.855378	SNV	1	acrR, CDS: acrR	G707T	Ala212Ser
AMK-CHL	LineageB	12	369	1582	23.3249	SNV	1	soxR, CDS: soxR	G52A	Ala18Thr
AMK-CHL	LineageB	12	367	1582	23.1985	SNV	1	soxR, CDS: soxR	G52T	Ala18Ser
AMK-CHL	LineageB	12	175	25767	0.679163	Deletion	1	marR	G159-	Ala53fs
AMK-CHL	LineageB	12	535	30498	1.75421	SNV	1	acrR, CDS: acrR	C78A	Ala2Glu
AMK-CHL	LineageB	12	208	30498	0.682012	SNV	1	acrR, CDS: acrR	C78T	Ala2Val
AMK-CHL	LineageB	12	1865	19057	9.78643	Deletion	1	cpxA	T506-	Ile169fs
AMK-CHL	LineageB	12	501	25697	1.94964	SNV	1	acrR, CDS: acrR	C213A	Ala47Glu
AMK-CHL	LineageB	12	156	2124	7.34463	SNV	1	cpxA	T1118G	Phe373Cys
AMK-CHL	LineageB	12	204	38742	0.52656	SNV	1	acrR, CDS: acrR	G558T	Arg162Leu
AMK-CHL	LineageB	12	236	38742	0.609158	SNV	1	acrR, CDS: acrR	G558C	Arg162Pro
AMK-CHL	LineageB	12	677	12762	5.30481	Deletion	1	acrR, CDS: acrR	T696-	Arg209fs
AMK-CHL	LineageB	12	171	25280	0.676424	SNV	1	acrR, CDS: acrR	C206A	Arg45Ser
AMK-CHL	LineageB	12	314	9091	3.45397	Deletion	1	soxR, CDS: soxR	A452-	Asp151fs
AMK-CHL	LineageB	12	211	14458	1.4594	Deletion	1	fusA	T2064-	Asp688fs
AMK-CHL	LineageB	12	1019	41496	2.45566	SNV	1	acrR, CDS: acrR	T703G	Asn210Lys
AMK-CHL	LineageB	12	825	25784	3.19966	Deletion	1	cpxA	G337-	Asp113fs
AMK-CHL	LineageB	12	619	21471	2.88296	SNV	1	sbmA	A557C	Thr168Pro
AMK-CHL	LineageB	12	181	30556	0.592355	SNV	1	acrR, CDS: acrR	A630C	Asp186Ala
AMK-CHL	LineageB	12	167	30556	0.546538	SNV	1	acrR, CDS: acrR	A630T	Asp186Val
AMK-CHL	LineageB	12	765	60090	1.27309	SNV	1	acrR, CDS: acrR	T127G	Asp18Glu
AMK-CHL	LineageB	12	165	26565	0.621118	SNV	1	acrR, CDS: acrR	C235A	Asp54Glu
AMK-CHL	LineageB	12	153	26565	0.575946	SNV	1	acrR, CDS: acrR	C235G	Asp54Glu
AMK-CHL	LineageB	12	204	26763	0.762246	SNV	1	acrR, CDS: acrR	G233T	Asp54Tyr
AMK-CHL	LineageB	12	271	23878	1.13494	MNV	2	acrR, CDS: acrR	AA102CC	Gln10Pro
AMK-CHL	LineageB	12	394	52834	0.745732	SNV	1	acrR, CDS: acrR	A115C	Gln14His
AMK-CHL	LineageB	12	459	22361	2.05268	SNV	1	sbmA	G672T	Gly206Val
AMK-CHL	LineageB	12	171	23237	0.735895	SNV	1	acrR, CDS: acrR	C620A	Gln183Lys
AMK-CHL	LineageB	12	291	45361	0.64152	MNV	2	acrR, CDS: acrR	AA621CT	Gln183Pro
AMK-CHL	LineageB	12	276	45361	0.608452	SNV	1	acrR, CDS: acrR	A621C	Gln183Pro
AMK-CHL	LineageB	12	374	47349	0.789879	SNV	1	acrR, CDS: acrR	C149A	Gln26Lys
AMK-CHL	LineageB	12	274	21966	1.24738	SNV	1	acrR, CDS: acrR	A93C	Gln7Pro
AMK-CHL	LineageB	12	4621	25815	17.9004	SNV	1	marR	C280T	Arg94Cys
AMK-CHL	LineageB	12	246	27225	0.903581	SNV	1	acrR, CDS: acrR	A105C	Glu11Ala
AMK-CHL	LineageB	12	214	27225	0.786042	SNV	1	acrR, CDS: acrR	A106C	Glu11Asp
AMK-CHL	LineageB	12	1051	42724	2.45998	SNV	1	acrR, CDS: acrR	A522C	Glu150Ala
AMK-CHL	LineageB	12	526	42724	1.23116	SNV	1	acrR, CDS: acrR	A522T	Glu150Val
AMK-CHL	LineageB	12	369	45537	0.81033	SNV	1	fusA	G1426T	Glu476*
AMK-CHL	LineageB	12	320	45360	0.705467	Deletion	1	acrR, CDS: acrR	A635-	Glu190fs
AMK-CHL	LineageB	12	205	25894	0.791689	SNV	1	marR	G281A	Arg94His
AMK-CHL	LineageB	12	362	46022	0.78658	Deletion	1	fusA	A1453-	Lys485fs
AMK-CHL	LineageB	12	250	30339	0.824022	SNV	1	acrR, CDS: acrR	G671T	Glu200*
AMK-CHL	LineageB	12	450	41585	1.08212	SNV	1	acrR, CDS: acrR	G673T	Glu200Asp
AMK-CHL	LineageB	12	257	23044	1.11526	SNV	1	acrR, CDS: acrR	A180G	Glu36Gly
AMK-CHL	LineageB	12	358	29868	1.19861	MNV	3	acrR, CDS: acrR	GGG156TTT	Gly28_Val29delinsValLeu
AMK-CHL	LineageB	12	223	25539	0.873174	SNV	1	acrR, CDS: acrR	G197T	Gly42Cys
AMK-CHL	LineageB	12	711	41328	1.72038	SNV	1	acrR, CDS: acrR	A117C	His15Pro
AMK-CHL	LineageB	12	322	25783	1.24888	Deletion	1	marR	G161-	Cys54fs
AMK-CHL	LineageB	12	776	29866	2.59827	SNV	1	acrR, CDS: acrR	T226G	His51Gln
AMK-CHL	LineageB	12	484	60254	0.803266	SNV	1	acrR, CDS: acrR	T519G	Ile149Ser
AMK-CHL	LineageB	12	372	25305	1.47007	SNV	1	marR	C349T	Gln117*
AMK-CHL	LineageB	12	104	17602	0.590842	SNV	1	acrR, CDS: acrR	A566C	Ile165Leu
AMK-CHL	LineageB	12	225	19098	1.17813	SNV	1	cpxA	A511C	Thr171Pro
AMK-CHL	LineageB	12	295	44266	0.666426	SNV	1	acrR, CDS: acrR	T120G	Ile16Ser
AMK-CHL	LineageB	12	136	25951	0.524065	SNV	1	acrR, CDS: acrR	T216G	Ile48Ser
AMK-CHL	LineageB	12	490	55672	0.880155	MNV	2	acrR, CDS: acrR	CC121AA	Leu17Ile
AMK-CHL	LineageB	12	333	55672	0.598146	SNV	1	acrR, CDS: acrR	C122A	Leu17Ile
AMK-CHL	LineageB	12	318	25923	1.22671	Deletion	1	marR	A163-	Ile55fs
AMK-CHL	LineageB	12	144	23970	0.600751	SNV	1	acrR, CDS: acrR	T666G	Leu198*
AMK-CHL	LineageB	12	7195	23695	30.3651	SNV	1	acrR, CDS: acrR	T681G	Leu203Arg
AMK-CHL	LineageB	12	219	23771	0.921291	SNV	1	sbmA	A668C	Met205Leu
AMK-CHL	LineageB	12	145	23695	0.611943	SNV	1	acrR, CDS: acrR	T681C	Leu203Pro
AMK-CHL	LineageB	12	8122	25937	31.3143	SNV	1	acrR, CDS: acrR	T684G	Leu204Arg
AMK-CHL	LineageB	12	420	12762	3.29102	MNV	2	acrR, CDS: acrR	CT695AA	Leu208Asn
AMK-CHL	LineageB	12	1512	12762	11.8477	Insertion	1	acrR, CDS: acrR	-695A	Leu208fs
AMK-CHL	LineageB	12	1045	12762	8.18837	Deletion	1	acrR, CDS: acrR	G694-	Leu208fs
AMK-CHL	LineageB	12	215	25694	0.836771	Deletion	1	cpxA	G333-	Gln111fs
AMK-CHL	LineageB	12	214	25923	0.825522	Deletion	1	marR	T164-	Ile55fs
AMK-CHL	LineageB	12	716	12762	5.61041	Insertion	1	acrR, CDS: acrR	-695C	Leu208fs
AMK-CHL	LineageB	12	170	10935	1.55464	SNV	1	fusA	T2051G	Phe684Cys
AMK-CHL	LineageB	12	280	25741	1.08776	SNV	1	marR	G192T	Leu64Phe
AMK-CHL	LineageB	12	2017	41524	4.85743	SNV	1	acrR, CDS: acrR	C695A	Leu208Ile
AMK-CHL	LineageB	12	310	45635	0.679303	Deletion	1	fusA	C1456-	Pro486fs
AMK-CHL	LineageB	12	411	46257	0.888514	SNV	1	acrR, CDS: acrR	T135G	Leu21Arg
AMK-CHL	LineageB	12	552	28656	1.9263	SNV	1	acrR, CDS: acrR	T245G	Leu58Val
AMK-CHL	LineageB	12	708	25397	2.78773	SNV	1	acrR, CDS: acrR	A85C	Lys4Asn
AMK-CHL	LineageB	12	194	25521	0.760158	SNV	1	acrR, CDS: acrR	A237C	Lys55Thr
AMK-CHL	LineageB	12	273	21470	1.27154	SNV	1	acrR, CDS: acrR	A89C	Lys6Gln
AMK-CHL	LineageB	12	790	34729	2.27476	SNV	1	acrR, CDS: acrR	G676T	Met201Ile
AMK-CHL	LineageB	12	212	41585	0.509799	SNV	1	acrR, CDS: acrR	A674T	Met201Leu
AMK-CHL	LineageB	12	477	14100	3.38298	SNV	1	fusA	C1828A	Pro610Thr
AMK-CHL	LineageB	12	471	25480	1.84851	Deletion	1	marR	A372-	Thr124fs
AMK-CHL	LineageB	12	284	29866	0.950914	SNV	1	acrR, CDS: acrR	T228G	Phe52Cys
AMK-CHL	LineageB	12	601	29866	2.01232	SNV	1	acrR, CDS: acrR	T229G	Phe52Leu
AMK-CHL	LineageB	12	381	30284	1.25809	SNV	1	acrR, CDS: acrR	C250A	Phe59Leu
AMK-CHL	LineageB	12	142	22221	0.639035	SNV	1	sbmA	T806G	Ser251Ala
AMK-CHL	LineageB	12	352	30284	1.16233	SNV	1	acrR, CDS: acrR	T248G	Phe59Val
AMK-CHL	LineageB	12	642	30325	2.11707	SNV	1	acrR, CDS: acrR	C690A	Pro206His
AMK-CHL	LineageB	12	588	41496	1.417	SNV	1	acrR, CDS: acrR	C705A	Pro211His
AMK-CHL	LineageB	12	449	22046	2.03665	SNV	1	acrR, CDS: acrR	C165A	Ser31Tyr
AMK-CHL	LineageB	12	385	27342	1.40809	SNV	1	acrR, CDS: acrR	T170G	Ser33Ala
AMK-CHL	LineageB	12	353	30284	1.16563	SNV	1	acrR, CDS: acrR	C240A	Ser56*
AMK-CHL	LineageB	12	911	44328	2.05513	SNV	1	acrR, CDS: acrR	A551C	Thr160Pro
AMK-CHL	LineageB	12	3481	24712	14.0863	SNV	1	acrR, CDS: acrR	A692C	Thr207Pro
AMK-CHL	LineageB	12	788	33077	2.38232	SNV	1	acrR, CDS: acrR	A710G	Thr213Ala
AMK-CHL	LineageB	12	132	22830	0.578187	SNV	1	sbmA	A634C	Glu193Asp
AMK-CHL	LineageB	12	128	23444	0.545982	SNV	1	acrR, CDS: acrR	C204A	Thr44Lys
AMK-CHL	LineageB	12	482	30498	1.58043	MNV	2	acrR, CDS: acrR	CC87AA	Thr5Lys
AMK-CHL	LineageB	12	422	29866	1.41298	SNV	1	acrR, CDS: acrR	T221G	Trp50Gly
AMK-CHL	LineageB	12	676	45297	1.49237	SNV	1	acrR, CDS: acrR	T657G	Val195Gly
AMK-CHL	LineageB	12	1203	48008	2.50583	SNV	1	acrR, CDS: acrR	T129G	Val19Gly
AMK-CHL	LineageB	12	163	27409	0.594695	SNV	1	acrR, CDS: acrR	T159G	Val29Gly
AMK-CHL	LineageC	12	5695	8149	69.8859	SNV	1	acrR, CDS: acrR	G539T	Ala156Ser
AMK-CHL	LineageC	12	176	27224	0.646488	Deletion	1	marR	G159-	Ala53fs
AMK-CHL	LineageC	12	149	8149	1.82845	MNV	2	acrR, CDS: acrR	TG538GA	Ala156Thr
AMK-CHL	LineageC	12	667	31782	2.09867	SNV	1	acrR, CDS: acrR	C132A	Ala20Asp
AMK-CHL	LineageC	12	209	27960	0.747496	SNV	1	acrR, CDS: acrR	G707T	Ala212Ser
AMK-CHL	LineageC	12	390	17257	2.25995	SNV	1	acrR, CDS: acrR	C78A	Ala2Glu
AMK-CHL	LineageC	12	131	17257	0.759112	SNV	1	acrR, CDS: acrR	C78T	Ala2Val
AMK-CHL	LineageC	12	614	28357	2.16525	SNV	1	cpxA	G1229A	Arg410His
AMK-CHL	LineageC	12	120	17919	0.66968	SNV	1	acrR, CDS: acrR	C192A	Ala40Glu
AMK-CHL	LineageC	12	850	28370	2.99612	Deletion	1	cpxA	G337-	Asp113fs
AMK-CHL	LineageC	12	349	18222	1.91527	SNV	1	acrR, CDS: acrR	C213A	Ala47Glu
AMK-CHL	LineageC	12	3643	27045	13.4701	Insertion	1	acrR, CDS: acrR	-697G	Arg209fs
AMK-CHL	LineageC	12	251	28290	0.887239	Deletion	1	cpxA	G333-	Gln111fs
AMK-CHL	LineageC	12	1671	27218	6.13932	Deletion	1	acrR, CDS: acrR	T696-	Arg209fs
AMK-CHL	LineageC	12	226	16839	1.34212	Deletion	1	fusA	T2064-	Asp688fs
AMK-CHL	LineageC	12	145	27218	0.532736	Insertion	1	acrR, CDS: acrR	-696T	Arg209fs
AMK-CHL	LineageC	12	611	12616	4.84306	Deletion	1	soxR, CDS: soxR	A452-	Asp151fs
AMK-CHL	LineageC	12	1099	31587	3.47928	SNV	1	acrR, CDS: acrR	T703G	Asn210Lys
AMK-CHL	LineageC	12	427	46042	0.927414	SNV	1	fusA	G1426T	Glu476*
AMK-CHL	LineageC	12	435	2053	21.1885	SNV	1	acrR, CDS: acrR	G542T	Asp157Tyr
AMK-CHL	LineageC	12	612	42568	1.4377	SNV	1	acrR, CDS: acrR	T127G	Asp18Glu
AMK-CHL	LineageC	12	140	18720	0.747863	SNV	1	acrR, CDS: acrR	C235G	Asp54Glu
AMK-CHL	LineageC	12	101	18720	0.53953	SNV	1	acrR, CDS: acrR	C235A	Asp54Glu
AMK-CHL	LineageC	12	113	21477	0.526144	SNV	1	acrR, CDS: acrR	T244G	Asp57Glu
AMK-CHL	LineageC	12	135	24380	0.553733	SNV	1	sbmA	A634C	Glu193Asp
AMK-CHL	LineageC	12	364	8365	4.35146	SNV	1	acrR, CDS: acrR	G687T	Cys205Phe
AMK-CHL	LineageC	12	111	14920	0.743968	SNV	1	acrR, CDS: acrR	A103C	Gln10His
AMK-CHL	LineageC	12	284	37536	0.756607	SNV	1	acrR, CDS: acrR	A115C	Gln14His
AMK-CHL	LineageC	12	2615	26778	9.76548	Deletion	1	cpxA	T506-	Ile169fs
AMK-CHL	LineageC	12	315	33267	0.946884	SNV	1	acrR, CDS: acrR	C149A	Gln26Lys
AMK-CHL	LineageC	12	484	23800	2.03361	SNV	1	sbmA	G672T	Gly206Val
AMK-CHL	LineageC	12	219	15448	1.41766	SNV	1	acrR, CDS: acrR	A93C	Gln7Pro
AMK-CHL	LineageC	12	431	27225	1.5831	SNV	1	marR	C280T	Arg94Cys
AMK-CHL	LineageC	12	149	20655	0.721375	SNV	1	acrR, CDS: acrR	A105C	Glu11Ala
AMK-CHL	LineageC	12	121	20655	0.585815	SNV	1	acrR, CDS: acrR	A106C	Glu11Asp
AMK-CHL	LineageC	12	342	27250	1.25505	Deletion	1	marR	G161-	Cys54fs
AMK-CHL	LineageC	12	462	32886	1.40485	SNV	1	acrR, CDS: acrR	A522C	Glu150Ala
AMK-CHL	LineageC	12	197	23601	0.83471	SNV	1	acrR, CDS: acrR	G671T	Glu200*
AMK-CHL	LineageC	12	264	31551	0.836741	SNV	1	acrR, CDS: acrR	G673T	Glu200Asp
AMK-CHL	LineageC	12	170	16211	1.04867	SNV	1	acrR, CDS: acrR	A180G	Glu36Gly
AMK-CHL	LineageC	12	531	26977	1.96834	SNV	1	marR	C328T	Gln110*
AMK-CHL	LineageC	12	318	21216	1.49887	MNV	3	acrR, CDS: acrR	GGG156TTT	Gly28_Val29delinsValLeu
AMK-CHL	LineageC	12	181	18093	1.00039	SNV	1	acrR, CDS: acrR	G197T	Gly42Cys
AMK-CHL	LineageC	12	375	25333	1.48028	Insertion	1	soxR, CDS: soxR	-47A	Val17fs
AMK-CHL	LineageC	12	491	29257	1.67823	SNV	1	acrR, CDS: acrR	A117C	His15Pro
AMK-CHL	LineageC	12	574	20311	2.82605	SNV	1	acrR, CDS: acrR	T226G	His51Gln
AMK-CHL	LineageC	12	114	20311	0.561272	SNV	1	acrR, CDS: acrR	A225C	His51Pro
AMK-CHL	LineageC	12	192	31652	0.606597	SNV	1	acrR, CDS: acrR	T120G	Ile16Ser
AMK-CHL	LineageC	12	429	42512	1.00913	MNV	2	acrR, CDS: acrR	CC121AA	Leu17Ile
AMK-CHL	LineageC	12	240	42512	0.564546	SNV	1	acrR, CDS: acrR	C122A	Leu17Ile
AMK-CHL	LineageC	12	364	41247	0.882488	SNV	1	fusA	C727A	Leu243Met
AMK-CHL	LineageC	12	104	18971	0.548205	SNV	1	acrR, CDS: acrR	T666G	Leu198*
AMK-CHL	LineageC	12	356	46571	0.764424	Deletion	1	fusA	A1453-	Lys485fs
AMK-CHL	LineageC	12	5735	19026	30.143	SNV	1	acrR, CDS: acrR	T681G	Leu203Arg
AMK-CHL	LineageC	12	5909	20022	29.5125	SNV	1	acrR, CDS: acrR	T684G	Leu204Arg
AMK-CHL	LineageC	12	4967	27218	18.249	Insertion	1	acrR, CDS: acrR	-695A	Leu208fs
AMK-CHL	LineageC	12	495	26948	1.83687	SNV	1	marR	C349T	Gln117*
AMK-CHL	LineageC	12	2171	27218	7.97634	Replacement	2	acrR, CDS: acrR	CT695A	Leu208fs
AMK-CHL	LineageC	12	129	2026	6.36723	SNV	1	cpxA	T1118G	Phe373Cys
AMK-CHL	LineageC	12	121	10741	1.12652	Deletion	1	soxR, CDS: soxR	G451-	Asp151fs
AMK-CHL	LineageC	12	767	27218	2.81799	Deletion	1	acrR, CDS: acrR	C695-	Leu208fs
AMK-CHL	LineageC	12	9115	27014	33.7418	SNV	1	marR	G206A	Gly69Glu
AMK-CHL	LineageC	12	192	27218	0.705416	Replacement	2	acrR, CDS: acrR	G694TA	Leu208fs
AMK-CHL	LineageC	12	1634	31578	5.17449	SNV	1	acrR, CDS: acrR	C695A	Leu208Ile
AMK-CHL	LineageC	12	298	32939	0.904703	SNV	1	acrR, CDS: acrR	T135G	Leu21Arg
AMK-CHL	LineageC	12	420	21477	1.95558	SNV	1	acrR, CDS: acrR	T245G	Leu58Val
AMK-CHL	LineageC	12	245	25146	0.97431	SNV	1	sbmA	A668C	Met205Leu
AMK-CHL	LineageC	12	472	17750	2.65915	SNV	1	acrR, CDS: acrR	A85C	Lys4Asn
AMK-CHL	LineageC	12	117	18184	0.643423	SNV	1	acrR, CDS: acrR	A237C	Lys55Thr
AMK-CHL	LineageC	12	176	12724	1.38321	SNV	1	fusA	T2051G	Phe684Cys
AMK-CHL	LineageC	12	214	20949	1.02153	SNV	1	acrR, CDS: acrR	A89C	Lys6Gln
AMK-CHL	LineageC	12	695	26423	2.63028	SNV	1	acrR, CDS: acrR	G676T	Met201Ile
AMK-CHL	LineageC	12	325	27752	1.17109	SNV	1	cpxA	A511C	Thr171Pro
AMK-CHL	LineageC	12	280	46162	0.60656	Deletion	1	fusA	C1456-	Pro486fs
AMK-CHL	LineageC	12	301	27362	1.10007	Deletion	1	marR	A163-	Ile55fs
AMK-CHL	LineageC	12	196	20302	0.965422	SNV	1	acrR, CDS: acrR	T228G	Phe52Cys
AMK-CHL	LineageC	12	443	20302	2.18205	SNV	1	acrR, CDS: acrR	T229G	Phe52Leu
AMK-CHL	LineageC	12	499	16513	3.02186	Insertion	3	fusA	-1831GTT	Pro610_Val611insVal
AMK-CHL	LineageC	12	301	19778	1.52189	SNV	1	acrR, CDS: acrR	C250A	Phe59Leu
AMK-CHL	LineageC	12	229	17905	1.27897	SNV	1	acrR, CDS: acrR	T248G	Phe59Val
AMK-CHL	LineageC	12	219	23760	0.921717	SNV	1	acrR, CDS: acrR	C690A	Pro206His
AMK-CHL	LineageC	12	170	31587	0.538196	SNV	1	acrR, CDS: acrR	C704G	Pro211Ala
AMK-CHL	LineageC	12	414	31587	1.31067	SNV	1	acrR, CDS: acrR	C705A	Pro211His
AMK-CHL	LineageC	12	343	15804	2.17034	SNV	1	acrR, CDS: acrR	C165A	Ser31Tyr
AMK-CHL	LineageC	12	287	21219	1.35256	SNV	1	acrR, CDS: acrR	T170G	Ser33Ala
AMK-CHL	LineageC	12	271	18880	1.43538	SNV	1	acrR, CDS: acrR	C240A	Ser56*
AMK-CHL	LineageC	12	136	20353	0.668206	SNV	1	soxR, CDS: soxR	G49A	Val17Met
AMK-CHL	LineageC	12	229	27362	0.836927	Deletion	1	marR	T164-	Ile55fs
AMK-CHL	LineageC	12	103	19220	0.5359	SNV	1	acrR, CDS: acrR	G252A	Ser60Asn
AMK-CHL	LineageC	12	288	20655	1.39434	SNV	1	acrR, CDS: acrR	A107G	Thr12Ala
AMK-CHL	LineageC	12	977	16317	5.98762	SNV	1	fusA	C1828A	Pro610Thr
AMK-CHL	LineageC	12	492	33373	1.47425	SNV	1	acrR, CDS: acrR	A551C	Thr160Pro
AMK-CHL	LineageC	12	442	16438	2.68889	Insertion	1	acrR, CDS: acrR	-692G	Thr207fs
AMK-CHL	LineageC	12	136	23748	0.57268	SNV	1	sbmA	T806G	Ser251Ala
AMK-CHL	LineageC	12	220	16438	1.33836	Insertion	2	acrR, CDS: acrR	-692TA	Thr207fs
AMK-CHL	LineageC	12	2019	20097	10.0463	SNV	1	acrR, CDS: acrR	A692C	Thr207Pro
AMK-CHL	LineageC	12	580	22992	2.52262	SNV	1	sbmA	A557C	Thr168Pro
AMK-CHL	LineageC	12	308	27845	1.10612	SNV	1	acrR, CDS: acrR	A710G	Thr213Ala
AMK-CHL	LineageC	12	380	20949	1.81393	MNV	2	acrR, CDS: acrR	CC87AA	Thr5Lys
AMK-CHL	LineageC	12	1372	21210	6.46865	SNV	1	acrR, CDS: acrR	T221A	Trp50Arg
AMK-CHL	LineageC	12	258	21210	1.21641	SNV	1	acrR, CDS: acrR	T221G	Trp50Gly
AMK-CHL	LineageC	12	203	34156	0.594332	SNV	1	acrR, CDS: acrR	T657G	Val195Gly
AMK-CHL	LineageC	12	863	42584	2.02658	SNV	1	acrR, CDS: acrR	T129G	Val19Gly
AMK-CHL	LineageC	12	128	24540	0.521597	SNV	1	soxR, CDS: soxR	T32G	Leu11Arg
CHL	LineageA	2	1144	56429	2.02733	SNV	1	acrR, CDS: acrR	C78A	Ala2Glu
CHL	LineageA	4	615	36761	1.67297	SNV	1	acrR, CDS: acrR	C78A	Ala2Glu
CHL	LineageA	8	946	54846	1.72483	SNV	1	acrR, CDS: acrR	C78A	Ala2Glu
CHL	LineageA	10	1036	61295	1.69019	SNV	1	acrR, CDS: acrR	C78A	Ala2Glu
CHL	LineageA	2	526	56429	0.932145	SNV	1	acrR, CDS: acrR	C78T	Ala2Val
CHL	LineageA	4	271	36761	0.737194	SNV	1	acrR, CDS: acrR	C78T	Ala2Val
CHL	LineageA	8	510	54846	0.929876	SNV	1	acrR, CDS: acrR	C78T	Ala2Val
CHL	LineageA	10	376	61295	0.613427	SNV	1	acrR, CDS: acrR	C78T	Ala2Val
CHL	LineageA	6	5401	624692	0.864586	SNV	1	acrR, CDS: acrR	C195A	Ala41Asp
CHL	LineageA	2	983	58615	1.67705	SNV	1	acrR, CDS: acrR	C213A	Ala47Glu
CHL	LineageA	4	445	31573	1.40943	SNV	1	acrR, CDS: acrR	C213A	Ala47Glu
CHL	LineageA	8	639	46800	1.36538	SNV	1	acrR, CDS: acrR	C213A	Ala47Glu
CHL	LineageA	10	601	52902	1.13606	SNV	1	acrR, CDS: acrR	C213A	Ala47Glu
CHL	LineageA	8	378	41383	0.913419	SNV	1	acrR, CDS: acrR	G558A	Arg162His
CHL	LineageA	10	337	66803	0.504468	SNV	1	acrR, CDS: acrR	G558A	Arg162His
CHL	LineageA	2	432	85591	0.504726	SNV	1	acrR, CDS: acrR	G558T	Arg162Leu
CHL	LineageA	4	289	55228	0.523285	SNV	1	acrR, CDS: acrR	G558T	Arg162Leu
CHL	LineageA	10	346	66803	0.517941	SNV	1	acrR, CDS: acrR	G558T	Arg162Leu
CHL	LineageA	2	543	85591	0.634412	SNV	1	acrR, CDS: acrR	G558C	Arg162Pro
CHL	LineageA	4	346	55228	0.626494	SNV	1	acrR, CDS: acrR	G558C	Arg162Pro
CHL	LineageA	8	268	41383	0.647609	SNV	1	acrR, CDS: acrR	G558C	Arg162Pro
CHL	LineageA	10	473	66803	0.708052	SNV	1	acrR, CDS: acrR	G558C	Arg162Pro
CHL	LineageA	2	712	52989	1.34368	Deletion	1	marR	G161-	Cys54fs
CHL	LineageA	2	327	57515	0.568547	SNV	1	acrR, CDS: acrR	C206A	Arg45Ser
CHL	LineageA	4	181	30602	0.591465	SNV	1	acrR, CDS: acrR	C206A	Arg45Ser
CHL	LineageA	8	239	45531	0.524917	SNV	1	acrR, CDS: acrR	C206A	Arg45Ser
CHL	LineageA	10	320	51202	0.624976	SNV	1	acrR, CDS: acrR	C206A	Arg45Ser
CHL	LineageA	2	2425	91850	2.64017	SNV	1	acrR, CDS: acrR	T703G	Asn210Lys
CHL	LineageA	2	586	53295	1.09954	Deletion	1	marR	A163-	Ile55fs
CHL	LineageA	4	1768	60197	2.93702	SNV	1	acrR, CDS: acrR	T703G	Asn210Lys
CHL	LineageA	6	102147	790799	12.9169	SNV	1	acrR, CDS: acrR	T703G	Asn210Lys
CHL	LineageA	8	1158	44331	2.61217	SNV	1	acrR, CDS: acrR	T703G	Asn210Lys
CHL	LineageA	10	2120	73439	2.88675	SNV	1	acrR, CDS: acrR	T703G	Asn210Lys
CHL	LineageA	2	510	53295	0.956938	Deletion	1	marR	T164-	Ile55fs
CHL	LineageA	12	244	5581	4.37198	SNV	1	acrR, CDS: acrR	T703G	Asn210Lys
CHL	LineageA	8	177	33464	0.528927	SNV	1	acrR, CDS: acrR	A630C	Asp186Ala
CHL	LineageA	4	223	44454	0.501642	SNV	1	acrR, CDS: acrR	A630T	Asp186Val
CHL	LineageA	8	216	33464	0.64547	SNV	1	acrR, CDS: acrR	A630T	Asp186Val
CHL	LineageA	2	481	59961	0.802188	SNV	1	acrR, CDS: acrR	C235A	Asp54Glu
CHL	LineageA	2	331	59961	0.552025	SNV	1	acrR, CDS: acrR	C235G	Asp54Glu
CHL	LineageA	4	200	32206	0.621002	SNV	1	acrR, CDS: acrR	C235A	Asp54Glu
CHL	LineageA	8	644	47860	1.34559	SNV	1	acrR, CDS: acrR	C235A	Asp54Glu
CHL	LineageA	2	412	53030	0.776919	Deletion	1	marR	G159-	Ala53fs
CHL	LineageA	8	283	47860	0.591308	SNV	1	acrR, CDS: acrR	C235G	Asp54Glu
CHL	LineageA	10	402	53941	0.745259	SNV	1	acrR, CDS: acrR	C235A	Asp54Glu
CHL	LineageA	10	325	53941	0.60251	SNV	1	acrR, CDS: acrR	C235G	Asp54Glu
CHL	LineageA	4	180	35933	0.500932	SNV	1	acrR, CDS: acrR	T244G	Asp57Glu
CHL	LineageA	8	293	54476	0.537852	SNV	1	acrR, CDS: acrR	T244G	Asp57Glu
CHL	LineageA	10	354	59929	0.590699	SNV	1	acrR, CDS: acrR	T244G	Asp57Glu
CHL	LineageA	2	587	54623	1.07464	MNV	2	acrR, CDS: acrR	AA102CC	Gln10Pro
CHL	LineageA	4	404	36752	1.09926	MNV	2	acrR, CDS: acrR	AA102CC	Gln10Pro
CHL	LineageA	8	113	2012	5.6163	SNV	1	soxR, CDS: soxR	T366G	Cys122Trp
CHL	LineageA	10	450	48695	0.92412	MNV	2	acrR, CDS: acrR	AA102CC	Gln10Pro
CHL	LineageA	8	486	43321	1.12186	MNV	2	acrR, CDS: acrR	AA102CC	Gln10Pro
CHL	LineageA	2	680	100698	0.675287	SNV	1	acrR, CDS: acrR	A621C	Gln183Pro
CHL	LineageA	2	225	41770	0.538664	SNV	1	rob	G733A	Gly245Arg
CHL	LineageA	2	665	100698	0.66039	MNV	2	acrR, CDS: acrR	AA621CT	Gln183Pro
CHL	LineageA	4	548	65331	0.838805	SNV	1	acrR, CDS: acrR	A621C	Gln183Pro
CHL	LineageA	4	460	65331	0.704107	MNV	2	acrR, CDS: acrR	AA621CT	Gln183Pro
CHL	LineageA	8	199	26110	0.76216	SNV	1	acrR, CDS: acrR	C620A	Gln183Lys
CHL	LineageA	8	373	49786	0.749207	SNV	1	acrR, CDS: acrR	A621C	Gln183Pro
CHL	LineageB	2	824	42923	1.91972	SNV	1	acrR, CDS: acrR	C78A	Ala2Glu
CHL	LineageB	2	418	42923	0.973837	SNV	1	acrR, CDS: acrR	C78T	Ala2Val
CHL	LineageB	2	168	1225	13.7143	SNV	1	soxR, CDS: soxR	G162T	Leu54Phe
CHL	LineageB	2	646	44485	1.45217	SNV	1	acrR, CDS: acrR	C213A	Ala47Glu
CHL	LineageB	2	120	1798	6.67408	SNV	1	soxR, CDS: soxR	T329G	Val110Gly
CHL	LineageB	2	110	2032	5.41339	SNV	1	soxR, CDS: soxR	C404A	Pro135Gln
CHL	LineageB	2	103	2081	4.94954	SNV	1	soxR, CDS: soxR	T366G	Cys122Trp
CHL	LineageB	2	253	41872	0.604222	SNV	1	acrR, CDS: acrR	G699T	Arg209Leu
CHL	LineageB	2	228	44141	0.516527	SNV	1	acrR, CDS: acrR	C206A	Arg45Ser
CHL	LineageB	2	1483	41864	3.54242	SNV	1	acrR, CDS: acrR	T703G	Asn210Lys
CHL	LineageB	2	188	32170	0.584395	SNV	1	acrR, CDS: acrR	A630C	Asp186Ala
CHL	LineageB	2	405	45480	0.890501	SNV	1	acrR, CDS: acrR	C235A	Asp54Glu
CHL	LineageB	2	320	45480	0.703606	SNV	1	acrR, CDS: acrR	C235G	Asp54Glu
CHL	LineageB	2	213	38972	0.546546	SNV	1	acrR, CDS: acrR	T244G	Asp57Glu
CHL	LineageB	2	594	52181	1.13835	MNV	2	acrR, CDS: acrR	AA102CC	Gln10Pro
CHL	LineageB	2	512	37732	1.35694	SNV	1	acrR, CDS: acrR	A93C	Gln7Pro
CHL	LineageB	2	415	52180	0.795324	SNV	1	acrR, CDS: acrR	A105C	Glu11Ala
CHL	LineageB	2	270	52180	0.51744	SNV	1	acrR, CDS: acrR	A106C	Glu11Asp
CHL	LineageB	2	373	44383	0.840412	SNV	1	acrR, CDS: acrR	A522C	Glu150Ala
CHL	LineageB	2	399	30557	1.30576	SNV	1	acrR, CDS: acrR	G671T	Glu200*
CHL	LineageB	2	521	42021	1.23986	SNV	1	acrR, CDS: acrR	G673T	Glu200Asp
CHL	LineageB	2	252	38670	0.651668	SNV	1	acrR, CDS: acrR	A180C	Glu36Ala
CHL	LineageB	2	491	38670	1.26972	SNV	1	acrR, CDS: acrR	A180G	Glu36Gly
CHL	LineageB	2	545	51766	1.05281	MNV	3	acrR, CDS: acrR	GGG156TTT	Gly28_Val29delinsValLeu
CHL	LineageB	2	337	43879	0.768021	SNV	1	acrR, CDS: acrR	G197T	Gly42Cys
CHL	LineageB	2	763	60586	1.25937	Deletion	1	marR	G161-	Cys54fs
CHL	LineageB	2	294	36930	0.796101	SNV	1	acrR, CDS: acrR	A117C	His15Pro
CHL	LineageB	2	1295	51732	2.50329	SNV	1	acrR, CDS: acrR	T226G	His51Gln
CHL	LineageB	2	183	30387	0.602231	SNV	1	acrR, CDS: acrR	A569C	Ile166Leu
CHL	LineageB	2	145	26054	0.556536	SNV	1	acrR, CDS: acrR	T666G	Leu198*
CHL	LineageB	2	6726	25310	26.5745	SNV	1	acrR, CDS: acrR	T681G	Leu203Arg
CHL	LineageB	2	672	60885	1.10372	Deletion	1	marR	A163-	Ile55fs
CHL	LineageB	2	6575	35121	18.721	SNV	1	acrR, CDS: acrR	T684G	Leu204Arg
CHL	LineageB	2	2013	41905	4.80372	SNV	1	acrR, CDS: acrR	C695A	Leu208Ile
CHL	LineageB	2	983	44999	2.18449	SNV	1	acrR, CDS: acrR	T245G	Leu58Val
CHL	LineageB	2	1104	44190	2.4983	SNV	1	acrR, CDS: acrR	A85C	Lys4Asn
CHL	LineageB	2	249	44065	0.565074	SNV	1	acrR, CDS: acrR	A237C	Lys55Thr
CHL	LineageB	2	501	37444	1.338	SNV	1	acrR, CDS: acrR	A89C	Lys6Gln
CHL	LineageB	2	236	45927	0.513859	SNV	1	acrR, CDS: acrR	G550T	Met159Ile
CHL	LineageB	2	512	60885	0.84093	Deletion	1	marR	T164-	Ile55fs
CHL	LineageB	2	271	44262	0.612263	SNV	1	acrR, CDS: acrR	A548T	Met159Leu
CHL	LineageB	2	1063	34147	3.11301	SNV	1	acrR, CDS: acrR	G676T	Met201Ile
CHL	LineageB	2	485	51732	0.937524	SNV	1	acrR, CDS: acrR	T228G	Phe52Cys
CHL	LineageB	2	970	51732	1.87505	SNV	1	acrR, CDS: acrR	T229G	Phe52Leu
CHL	LineageB	2	758	51725	1.46544	SNV	1	acrR, CDS: acrR	C250A	Phe59Leu
CHL	LineageB	2	430	60561	0.710028	Deletion	1	marR	G159-	Ala53fs
CHL	LineageB	2	548	51725	1.05945	SNV	1	acrR, CDS: acrR	T248G	Phe59Val
CHL	LineageB	2	375	30811	1.2171	SNV	1	acrR, CDS: acrR	C690A	Pro206His
CHL	LineageB	2	243	41864	0.580451	SNV	1	acrR, CDS: acrR	C704G	Pro211Ala
CHL	LineageB	2	472	41864	1.12746	SNV	1	acrR, CDS: acrR	C705A	Pro211His
CHL	LineageB	2	738	38493	1.91723	SNV	1	acrR, CDS: acrR	C165A	Ser31Tyr
CHL	LineageB	2	786	46956	1.67391	SNV	1	acrR, CDS: acrR	T170G	Ser33Ala
CHL	LineageB	2	577	51735	1.1153	SNV	1	acrR, CDS: acrR	C240A	Ser56*
CHL	LineageB	2	282	49885	0.5653	SNV	1	rob	G733A	Gly245Arg
CHL	LineageB	2	393	45927	0.855706	SNV	1	acrR, CDS: acrR	A551C	Thr160Pro
CHL	LineageB	2	2147	26863	7.99241	SNV	1	acrR, CDS: acrR	A692C	Thr207Pro
CHL	LineageB	2	597	35809	1.66718	SNV	1	acrR, CDS: acrR	A710G	Thr213Ala
CHL	LineageB	2	217	40916	0.530355	SNV	1	acrR, CDS: acrR	C204A	Thr44Lys
CHL	LineageB	2	500	50207	0.995877	MNV	2	acrR, CDS: acrR	CC87AA	Thr5Lys
CHL	LineageB	2	692	51733	1.33764	SNV	1	acrR, CDS: acrR	T221G	Trp50Gly
CHL	LineageB	2	387	53924	0.717677	SNV	1	acrR, CDS: acrR	T129G	Val19Gly
CHL	LineageC	2	1052	48839	2.15402	SNV	1	acrR, CDS: acrR	C78A	Ala2Glu
CHL	LineageC	2	481	48839	0.984869	SNV	1	acrR, CDS: acrR	C78T	Ala2Val
CHL	LineageC	2	724	50859	1.42354	SNV	1	acrR, CDS: acrR	C213A	Ala47Glu
CHL	LineageC	2	419	60388	0.693846	SNV	1	acrR, CDS: acrR	G558A	Arg162His
CHL	LineageC	2	116	1486	7.80619	SNV	1	soxR, CDS: soxR	T329G	Val110Gly
CHL	LineageC	2	303	60388	0.501755	SNV	1	acrR, CDS: acrR	G558T	Arg162Leu
CHL	LineageC	2	419	60388	0.693846	SNV	1	acrR, CDS: acrR	G558C	Arg162Pro
CHL	LineageC	2	282	49344	0.571498	SNV	1	acrR, CDS: acrR	C206A	Arg45Ser
CHL	LineageC	2	1638	65740	2.49163	SNV	1	acrR, CDS: acrR	T703G	Asn210Lys
CHL	LineageC	2	497	51939	0.956892	SNV	1	acrR, CDS: acrR	C235A	Asp54Glu
CHL	LineageC	2	576	59340	0.970677	MNV	2	acrR, CDS: acrR	AA102CC	Gln10Pro
CHL	LineageC	2	599	72157	0.830134	MNV	2	acrR, CDS: acrR	AA621CT	Gln183Pro
CHL	LineageC	2	576	72157	0.798259	SNV	1	acrR, CDS: acrR	A621C	Gln183Pro
CHL	LineageC	2	553	42929	1.28817	SNV	1	acrR, CDS: acrR	A93C	Gln7Pro
CHL	LineageC	2	433	59334	0.729767	SNV	1	acrR, CDS: acrR	A105C	Glu11Ala
CHL	LineageC	2	385	59334	0.648869	SNV	1	acrR, CDS: acrR	A106C	Glu11Asp
CHL	LineageC	2	1875	67770	2.76671	SNV	1	acrR, CDS: acrR	A522C	Glu150Ala
CHL	LineageC	2	1107	67770	1.63347	SNV	1	acrR, CDS: acrR	A522T	Glu150Val
CHL	LineageC	2	375	48829	0.767986	SNV	1	acrR, CDS: acrR	G671T	Glu200*
CHL	LineageC	2	564	65934	0.855401	SNV	1	acrR, CDS: acrR	G673T	Glu200Asp
CHL	LineageC	2	267	45263	0.589886	SNV	1	acrR, CDS: acrR	A180C	Glu36Ala
CHL	LineageC	2	431	45263	0.952213	SNV	1	acrR, CDS: acrR	A180G	Glu36Gly
CHL	LineageC	2	632	57879	1.09193	MNV	3	acrR, CDS: acrR	GGG156TTT	Gly28_Val29delinsValLeu
CHL	LineageC	2	415	49821	0.832982	SNV	1	acrR, CDS: acrR	G197T	Gly42Cys
CHL	LineageC	2	408	43255	0.943244	SNV	1	acrR, CDS: acrR	A117C	His15Pro
CHL	LineageC	2	1591	48295	3.29434	SNV	1	acrR, CDS: acrR	T226G	His51Gln
CHL	LineageC	2	184	25473	0.722333	SNV	1	acrR, CDS: acrR	A566C	Ile165Leu
CHL	LineageC	2	141	25473	0.553527	SNV	1	acrR, CDS: acrR	A566G	Ile165Val
CHL	LineageC	2	262	50001	0.52399	SNV	1	acrR, CDS: acrR	T216G	Ile48Ser
CHL	LineageC	2	499	71148	0.701355	SNV	1	acrR, CDS: acrR	G535T	Leu154Phe
CHL	LineageC	2	247	39386	0.627126	SNV	1	acrR, CDS: acrR	T666G	Leu198*
CHL	LineageC	2	12295	38718	31.7553	SNV	1	acrR, CDS: acrR	T681G	Leu203Arg
CHL	LineageC	2	296	38718	0.764502	SNV	1	acrR, CDS: acrR	T681C	Leu203Pro
CHL	LineageC	2	13767	41491	33.1807	SNV	1	acrR, CDS: acrR	T684G	Leu204Arg
CHL	LineageC	2	443	39548	1.12016	Deletion	1	marR	A163-	Ile55fs
CHL	LineageC	2	3222	65791	4.89733	SNV	1	acrR, CDS: acrR	C695A	Leu208Ile
CHL	LineageC	2	1007	57860	1.74041	SNV	1	acrR, CDS: acrR	T245G	Leu58Val
CHL	LineageC	2	418	39352	1.06221	Deletion	1	marR	G161-	Cys54fs
CHL	LineageC	2	1128	59348	1.90065	SNV	1	acrR, CDS: acrR	A85C	Lys4Asn
CHL	LineageC	2	297	50104	0.592767	SNV	1	acrR, CDS: acrR	A237C	Lys55Thr
CHL	LineageC	2	567	59348	0.955382	SNV	1	acrR, CDS: acrR	A89C	Lys6Gln
CHL	LineageC	2	385	67983	0.566318	SNV	1	acrR, CDS: acrR	A548T	Met159Leu
CHL	LineageC	2	1029	55548	1.85245	SNV	1	acrR, CDS: acrR	G676T	Met201Ile
CHL	LineageC	2	479	65934	0.726484	SNV	1	acrR, CDS: acrR	A674T	Met201Leu
CHL	LineageC	2	522	57854	0.902271	SNV	1	acrR, CDS: acrR	T228G	Phe52Cys
CHL	LineageC	2	351	39548	0.887529	Deletion	1	marR	T164-	Ile55fs
CHL	LineageC	2	1150	57854	1.98776	SNV	1	acrR, CDS: acrR	T229G	Phe52Leu
CHL	LineageC	2	727	57083	1.27358	SNV	1	acrR, CDS: acrR	C250A	Phe59Leu
CHL	LineageC	2	628	57083	1.10015	SNV	1	acrR, CDS: acrR	T248G	Phe59Val
CHL	LineageC	2	1082	48928	2.21141	SNV	1	acrR, CDS: acrR	C690A	Pro206His
CHL	LineageC	2	1016	65740	1.54548	SNV	1	acrR, CDS: acrR	C705A	Pro211His
CHL	LineageC	2	953	43620	2.18478	SNV	1	acrR, CDS: acrR	C165A	Ser31Tyr
CHL	LineageC	2	796	57883	1.37519	SNV	1	acrR, CDS: acrR	T170G	Ser33Ala
CHL	LineageC	2	727	57866	1.25635	SNV	1	acrR, CDS: acrR	C240A	Ser56*
CHL	LineageC	2	2112	71328	2.96097	SNV	1	acrR, CDS: acrR	A551C	Thr160Pro
CHL	LineageC	2	5452	39321	13.8654	SNV	1	acrR, CDS: acrR	A692C	Thr207Pro
CHL	LineageC	2	320	55181	0.57991	SNV	1	acrR, CDS: acrR	A710G	Thr213Ala
CHL	LineageC	2	328	55181	0.594407	SNV	1	acrR, CDS: acrR	A710T	Thr213Ser
CHL	LineageC	2	249	46358	0.537124	SNV	1	acrR, CDS: acrR	C204A	Thr44Lys
CHL	LineageC	2	2002	59348	3.37332	SNV	1	acrR, CDS: acrR	C87A	Thr5Asn
CHL	LineageC	2	620	59348	1.04469	MNV	2	acrR, CDS: acrR	CC87AA	Thr5Lys
CHL	LineageC	2	839	57855	1.45018	SNV	1	acrR, CDS: acrR	T221G	Trp50Gly
CHL	LineageC	2	1231	72033	1.70894	SNV	1	acrR, CDS: acrR	T657G	Val195Gly
CHL	LineageC	2	395	60894	0.648668	SNV	1	acrR, CDS: acrR	T129G	Val19Gly
CHL	LineageC	2	462	57879	0.798217	SNV	1	acrR, CDS: acrR	T159G	Val29Gly
CHL	LineageC	2	293	57866	0.506342	SNV	1	acrR, CDS: acrR	T201G	Val43Gly
CHL	LineageC	2	223	39377	0.56632	Deletion	1	marR	G159-	Ala53fs
CHL	LineageC	2	237	44795	0.529077	SNV	1	rob	G733A	Gly245Arg
CHL	LineageA	10	668	80052	0.834458	SNV	1	acrR, CDS: acrR	A621C	Gln183Pro
CHL	LineageA	10	667	80052	0.833208	MNV	2	acrR, CDS: acrR	AA621CT	Gln183Pro
CHL	LineageA	8	358	49786	0.719078	MNV	2	acrR, CDS: acrR	AA621CT	Gln183Pro
CHL	LineageA	4	126	1073	11.7428	SNV	1	soxR, CDS: soxR	G162T	Leu54Phe
CHL	LineageA	4	114	1828	6.23632	SNV	1	soxR, CDS: soxR	C404A	Pro135Gln
CHL	LineageA	2	669	49760	1.34445	SNV	1	acrR, CDS: acrR	A93C	Gln7Pro
CHL	LineageA	4	333	26478	1.25765	SNV	1	acrR, CDS: acrR	A93C	Gln7Pro
CHL	LineageA	8	331	56689	0.583888	MNV	2	acrR, CDS: acrR	AC148TA	Gln26Lys
CHL	LineageA	10	508	44736	1.13555	SNV	1	acrR, CDS: acrR	A93C	Gln7Pro
CHL	LineageA	2	506	61841	0.818227	SNV	1	acrR, CDS: acrR	A105C	Glu11Ala
CHL	LineageA	4	251	33021	0.760122	SNV	1	acrR, CDS: acrR	A105C	Glu11Ala
CHL	LineageA	8	535	39336	1.36008	SNV	1	acrR, CDS: acrR	A93C	Gln7Pro
CHL	LineageA	10	373	54847	0.680074	SNV	1	acrR, CDS: acrR	A105C	Glu11Ala
CHL	LineageA	2	438	61841	0.708268	SNV	1	acrR, CDS: acrR	A106C	Glu11Asp
CHL	LineageA	4	236	33021	0.714697	SNV	1	acrR, CDS: acrR	A106C	Glu11Asp
CHL	LineageA	8	425	49008	0.867205	SNV	1	acrR, CDS: acrR	A105C	Glu11Ala
CHL	LineageA	10	480	54847	0.875162	SNV	1	acrR, CDS: acrR	A106C	Glu11Asp
CHL	LineageA	8	379	49008	0.773343	SNV	1	acrR, CDS: acrR	A106C	Glu11Asp
CHL	LineageA	2	2481	95064	2.60982	SNV	1	acrR, CDS: acrR	A522C	Glu150Ala
CHL	LineageA	4	1641	61605	2.66374	SNV	1	acrR, CDS: acrR	A522C	Glu150Ala
CHL	LineageA	8	229	44987	0.509036	SNV	1	acrR, CDS: acrR	G104C	Glu11Gln
CHL	LineageA	10	2378	74484	3.19263	SNV	1	acrR, CDS: acrR	A522C	Glu150Ala
CHL	LineageA	2	1075	95064	1.13082	SNV	1	acrR, CDS: acrR	A522T	Glu150Val
CHL	LineageA	4	962	61605	1.56156	SNV	1	acrR, CDS: acrR	A522T	Glu150Val
CHL	LineageA	8	1392	46230	3.01103	SNV	1	acrR, CDS: acrR	A522C	Glu150Ala
CHL	LineageA	10	1128	74484	1.51442	SNV	1	acrR, CDS: acrR	A522T	Glu150Val
CHL	LineageA	2	597	67235	0.88793	SNV	1	acrR, CDS: acrR	G671T	Glu200*
CHL	LineageA	4	589	74075	0.79514	Deletion	1	marR	G159-	Ala53fs
CHL	LineageA	4	374	45248	0.826556	SNV	1	acrR, CDS: acrR	G671T	Glu200*
CHL	LineageA	4	924	74063	1.24759	Deletion	1	marR	G161-	Cys54fs
CHL	LineageA	6	10083	1412716	0.713732	SNV	1	acrR, CDS: acrR	G671T	Glu200*
CHL	LineageA	8	498	46230	1.07722	SNV	1	acrR, CDS: acrR	A522T	Glu150Val
CHL	LineageA	10	451	54553	0.826719	SNV	1	acrR, CDS: acrR	G671T	Glu200*
CHL	LineageA	2	1000	92115	1.0856	SNV	1	acrR, CDS: acrR	G673T	Glu200Asp
CHL	LineageA	4	504	60359	0.835004	SNV	1	acrR, CDS: acrR	G673T	Glu200Asp
CHL	LineageA	6	9235	1426295	0.647482	SNV	1	acrR, CDS: acrR	G673T	Glu200Asp
CHL	LineageA	8	264	32154	0.821049	SNV	1	acrR, CDS: acrR	G671T	Glu200*
CHL	LineageA	10	653	73651	0.886614	SNV	1	acrR, CDS: acrR	G673T	Glu200Asp
CHL	LineageA	4	547	59992	0.911788	SNV	1	rob	A581C	Gln194Pro
CHL	LineageA	4	457	73600	0.620924	SNV	1	marR	C349T	Gln117*
CHL	LineageA	2	269	51964	0.517666	SNV	1	acrR, CDS: acrR	A180C	Glu36Ala
CHL	LineageA	4	142	28368	0.500564	SNV	1	acrR, CDS: acrR	A180C	Glu36Ala
CHL	LineageA	8	425	44468	0.955743	SNV	1	acrR, CDS: acrR	G673T	Glu200Asp
CHL	LineageA	2	522	51964	1.00454	SNV	1	acrR, CDS: acrR	A180G	Glu36Gly
CHL	LineageA	4	244	28368	0.860124	SNV	1	acrR, CDS: acrR	A180G	Glu36Gly
CHL	LineageA	4	838	74489	1.125	Deletion	1	marR	A163-	Ile55fs
CHL	LineageA	8	288	41160	0.699708	SNV	1	acrR, CDS: acrR	A180C	Glu36Ala
CHL	LineageA	10	338	47194	0.716193	SNV	1	acrR, CDS: acrR	A180G	Glu36Gly
CHL	LineageA	2	798	66450	1.2009	MNV	3	acrR, CDS: acrR	GGG156TTT	Gly28_Val29delinsValLeu
CHL	LineageA	4	510	35883	1.42129	MNV	3	acrR, CDS: acrR	GGG156TTT	Gly28_Val29delinsValLeu
CHL	LineageA	8	412	41160	1.00097	SNV	1	acrR, CDS: acrR	A180G	Glu36Gly
CHL	LineageA	10	693	59704	1.16073	MNV	3	acrR, CDS: acrR	GGG156TTT	Gly28_Val29delinsValLeu
CHL	LineageA	2	487	57716	0.843787	SNV	1	acrR, CDS: acrR	G197T	Gly42Cys
CHL	LineageA	4	260	30986	0.839089	SNV	1	acrR, CDS: acrR	G197T	Gly42Cys
CHL	LineageA	8	484	53948	0.89716	MNV	3	acrR, CDS: acrR	GGG156TTT	Gly28_Val29delinsValLeu
CHL	LineageA	4	678	74489	0.910202	Deletion	1	marR	T164-	Ile55fs
CHL	LineageA	10	416	51965	0.800539	SNV	1	acrR, CDS: acrR	G197T	Gly42Cys
CHL	LineageA	2	463	49278	0.939567	SNV	1	acrR, CDS: acrR	A117C	His15Pro
CHL	LineageA	4	254	26836	0.94649	SNV	1	acrR, CDS: acrR	A117C	His15Pro
CHL	LineageA	8	329	46282	0.71086	SNV	1	acrR, CDS: acrR	G197T	Gly42Cys
CHL	LineageA	10	400	44704	0.894775	SNV	1	acrR, CDS: acrR	A117C	His15Pro
CHL	LineageA	2	1707	67496	2.52904	SNV	1	acrR, CDS: acrR	T226G	His51Gln
CHL	LineageA	4	859	35875	2.39443	SNV	1	acrR, CDS: acrR	T226G	His51Gln
CHL	LineageA	8	437	39295	1.1121	SNV	1	acrR, CDS: acrR	A117C	His15Pro
CHL	LineageA	10	1620	57702	2.80753	SNV	1	acrR, CDS: acrR	T226G	His51Gln
CHL	LineageA	2	216	35857	0.602393	SNV	1	acrR, CDS: acrR	A566C	Ile165Leu
CHL	LineageA	4	141	23607	0.59728	SNV	1	acrR, CDS: acrR	A566C	Ile165Leu
CHL	LineageB	4	21171	46092	45.932	SNV	1	marR	A256T	Arg86Trp
CHL	LineageB	4	12437	38201	32.5567	SNV	1	acrR, CDS: acrR	T684G	Leu204Arg
CHL	LineageB	4	11615	36413	31.8979	SNV	1	acrR, CDS: acrR	T681G	Leu203Arg
CHL	LineageB	4	13239	46888	28.2354	SNV	1	rob	G467A	Arg156His
CHL	LineageB	4	4703	37085	12.6817	SNV	1	acrR, CDS: acrR	A692C	Thr207Pro
CHL	LineageB	4	109	1389	7.84737	SNV	1	soxR, CDS: soxR	T329G	Val110Gly
CHL	LineageB	4	2942	60452	4.86667	SNV	1	acrR, CDS: acrR	C695A	Leu208Ile
CHL	LineageB	4	1801	60412	2.9812	SNV	1	acrR, CDS: acrR	T703G	Asn210Lys
CHL	LineageB	4	1279	48059	2.66131	SNV	1	acrR, CDS: acrR	T226G	His51Gln
CHL	LineageB	4	1519	61541	2.46827	SNV	1	acrR, CDS: acrR	A522C	Glu150Ala
CHL	LineageB	4	1040	46153	2.25337	SNV	1	acrR, CDS: acrR	T229G	Phe52Leu
CHL	LineageB	4	1020	49181	2.07397	SNV	1	acrR, CDS: acrR	A85C	Lys4Asn
CHL	LineageB	4	878	42482	2.06676	SNV	1	acrR, CDS: acrR	T245G	Leu58Val
CHL	LineageB	4	918	45091	2.03588	SNV	1	acrR, CDS: acrR	C690A	Pro206His
CHL	LineageB	4	953	51286	1.85821	SNV	1	acrR, CDS: acrR	G676T	Met201Ile
CHL	LineageB	4	888	49182	1.80554	SNV	1	acrR, CDS: acrR	C78A	Ala2Glu
CHL	LineageB	4	804	48091	1.67183	SNV	1	acrR, CDS: acrR	C165A	Ser31Tyr
CHL	LineageB	4	816	49181	1.65918	MNV	2	acrR, CDS: acrR	CC87AA	Thr5Lys
CHL	LineageB	4	1041	65265	1.59504	SNV	1	acrR, CDS: acrR	T657G	Val195Gly
CHL	LineageB	4	648	41903	1.54643	SNV	1	acrR, CDS: acrR	C213A	Ala47Glu
CHL	LineageB	4	738	48060	1.53558	SNV	1	acrR, CDS: acrR	T221G	Trp50Gly
CHL	LineageB	4	661	44265	1.49328	SNV	1	acrR, CDS: acrR	T170G	Ser33Ala
CHL	LineageB	4	847	60412	1.40204	SNV	1	acrR, CDS: acrR	C705A	Pro211His
CHL	LineageB	4	491	35268	1.3922	SNV	1	acrR, CDS: acrR	A93C	Gln7Pro
CHL	LineageB	4	659	48086	1.37046	SNV	1	acrR, CDS: acrR	C250A	Phe59Leu
CHL	LineageB	4	302	23298	1.29625	Deletion	1	marR	G161-	Cys54fs
CHL	LineageB	4	566	46716	1.21158	SNV	1	acrR, CDS: acrR	C240A	Ser56*
CHL	LineageB	4	576	48086	1.19785	SNV	1	acrR, CDS: acrR	T248G	Phe59Val
CHL	LineageB	4	774	64667	1.1969	SNV	1	acrR, CDS: acrR	A551C	Thr160Pro
CHL	LineageB	4	513	48089	1.06677	MNV	3	acrR, CDS: acrR	GGG156TTT	Gly28_Val29delinsValLeu
CHL	LineageB	4	406	38589	1.05211	MNV	2	acrR, CDS: acrR	AA102CC	Gln10Pro
CHL	LineageB	4	371	35975	1.03127	SNV	1	acrR, CDS: acrR	A117C	His15Pro
CHL	LineageB	4	610	61541	0.991209	SNV	1	acrR, CDS: acrR	A522T	Glu150Val
CHL	LineageB	4	451	46153	0.977185	SNV	1	acrR, CDS: acrR	T228G	Phe52Cys
CHL	LineageB	4	480	49181	0.975987	SNV	1	acrR, CDS: acrR	A89C	Lys6Gln
CHL	LineageB	4	510	52274	0.975628	SNV	1	acrR, CDS: acrR	A710G	Thr213Ala
CHL	LineageB	4	365	37455	0.974503	SNV	1	acrR, CDS: acrR	A180G	Glu36Gly
CHL	LineageB	4	225	23430	0.960307	Deletion	1	marR	A163-	Ile55fs
CHL	LineageB	4	392	42981	0.912031	SNV	1	acrR, CDS: acrR	C235A	Asp54Glu
CHL	LineageB	4	208	23430	0.887751	Deletion	1	marR	T164-	Ile55fs
CHL	LineageB	4	426	49182	0.866171	SNV	1	acrR, CDS: acrR	C78T	Ala2Val
CHL	LineageB	4	369	44052	0.837646	SNV	1	acrR, CDS: acrR	A106C	Glu11Asp
CHL	LineageB	4	376	44994	0.835667	SNV	1	acrR, CDS: acrR	G671T	Glu200*
CHL	LineageB	4	502	60602	0.828356	SNV	1	acrR, CDS: acrR	G673T	Glu200Asp
CHL	LineageB	4	362	44052	0.821756	SNV	1	acrR, CDS: acrR	A105C	Glu11Ala
CHL	LineageB	4	371	47163	0.786634	SNV	1	rob	G733A	Gly245Arg
CHL	LineageB	4	323	41246	0.783106	SNV	1	acrR, CDS: acrR	G197T	Gly42Cys
CHL	LineageB	4	253	36506	0.693037	SNV	1	acrR, CDS: acrR	T244G	Asp57Glu
CHL	LineageB	4	349	50599	0.689737	SNV	1	acrR, CDS: acrR	T129G	Val19Gly
CHL	LineageB	4	325	48089	0.67583	SNV	1	acrR, CDS: acrR	T159G	Val29Gly
CHL	LineageB	4	352	52274	0.673375	SNV	1	acrR, CDS: acrR	A710T	Thr213Ser
CHL	LineageB	4	405	60602	0.668295	SNV	1	acrR, CDS: acrR	A674T	Met201Leu
CHL	LineageB	4	259	41617	0.622342	SNV	1	acrR, CDS: acrR	A237C	Lys55Thr
CHL	LineageB	4	144	23314	0.617655	Deletion	1	marR	G159-	Ala53fs
CHL	LineageB	4	249	40926	0.608415	SNV	1	acrR, CDS: acrR	C206A	Arg45Ser
CHL	LineageB	4	232	38271	0.606203	SNV	1	acrR, CDS: acrR	C204A	Thr44Lys
CHL	LineageB	4	266	45513	0.584448	SNV	1	acrR, CDS: acrR	T201G	Val43Gly
CHL	LineageB	4	211	36413	0.579463	SNV	1	acrR, CDS: acrR	T681C	Leu203Pro
CHL	LineageB	4	319	55449	0.575303	SNV	1	acrR, CDS: acrR	G558C	Arg162Pro
CHL	LineageB	4	342	61882	0.552665	SNV	1	acrR, CDS: acrR	A548T	Met159Leu
CHL	LineageB	4	194	35266	0.550105	SNV	1	acrR, CDS: acrR	T666G	Leu198*
CHL	LineageB	4	192	37455	0.512615	SNV	1	acrR, CDS: acrR	A180C	Glu36Ala
CHL	LineageB	4	163	32410	0.502931	SNV	1	acrR, CDS: acrR	T174G	Leu34Arg
CHL	LineageC	4	36674	70353	52.1286	SNV	1	rob	G467A	Arg156His
CHL	LineageC	4	10927	34082	32.0609	SNV	1	acrR, CDS: acrR	T684G	Leu204Arg
CHL	LineageC	4	9359	32032	29.2177	SNV	1	acrR, CDS: acrR	T681G	Leu203Arg
CHL	LineageC	4	11098	85397	12.9958	SNV	1	marR	C328T	Gln110*
CHL	LineageC	4	4000	32912	12.1536	SNV	1	acrR, CDS: acrR	A692C	Thr207Pro
CHL	LineageC	4	2344	54398	4.30898	SNV	1	acrR, CDS: acrR	C695A	Leu208Ile
CHL	LineageC	4	1991	60500	3.29091	SNV	1	acrR, CDS: acrR	A551C	Thr160Pro
CHL	LineageC	4	1549	57311	2.7028	SNV	1	acrR, CDS: acrR	A522C	Glu150Ala
CHL	LineageC	4	1428	54370	2.62645	SNV	1	acrR, CDS: acrR	T703G	Asn210Lys
CHL	LineageC	4	1114	45064	2.47204	SNV	1	acrR, CDS: acrR	G676T	Met201Ile
CHL	LineageC	4	1243	50848	2.44454	SNV	1	acrR, CDS: acrR	T226G	His51Gln
CHL	LineageC	4	932	40712	2.28925	SNV	1	acrR, CDS: acrR	C690A	Pro206His
CHL	LineageC	4	1135	51424	2.20714	SNV	1	acrR, CDS: acrR	C87A	Thr5Asn
CHL	LineageC	4	896	44017	2.03558	SNV	1	acrR, CDS: acrR	A710T	Thr213Ser
CHL	LineageC	4	1044	51424	2.03018	SNV	1	acrR, CDS: acrR	A85C	Lys4Asn
CHL	LineageC	4	724	38422	1.88434	SNV	1	acrR, CDS: acrR	C165A	Ser31Tyr
CHL	LineageC	4	940	50848	1.84865	SNV	1	acrR, CDS: acrR	T229G	Phe52Leu
CHL	LineageC	4	995	57311	1.73614	SNV	1	acrR, CDS: acrR	A522T	Glu150Val
CHL	LineageC	4	1027	61044	1.68239	SNV	1	acrR, CDS: acrR	T657G	Val195Gly
CHL	LineageC	4	865	51424	1.68209	SNV	1	acrR, CDS: acrR	C78A	Ala2Glu
CHL	LineageC	4	846	50852	1.66365	SNV	1	acrR, CDS: acrR	T245G	Leu58Val
CHL	LineageC	4	836	54370	1.53761	SNV	1	acrR, CDS: acrR	C705A	Pro211His
CHL	LineageC	4	641	45040	1.42318	SNV	1	acrR, CDS: acrR	C235A	Asp54Glu
CHL	LineageC	4	626	44313	1.41268	SNV	1	acrR, CDS: acrR	C213A	Ala47Glu
CHL	LineageC	4	662	50848	1.30192	SNV	1	acrR, CDS: acrR	T221G	Trp50Gly
CHL	LineageC	4	654	50908	1.28467	SNV	1	acrR, CDS: acrR	T170G	Ser33Ala
CHL	LineageC	4	1100	86018	1.2788	Deletion	1	marR	G161-	Cys54fs
CHL	LineageC	4	629	50117	1.25506	SNV	1	acrR, CDS: acrR	C250A	Phe59Leu
CHL	LineageC	4	613	50903	1.20425	MNV	3	acrR, CDS: acrR	GGG156TTT	Gly28_Val29delinsValLeu
CHL	LineageC	4	530	45270	1.17075	SNV	1	acrR, CDS: acrR	C240A	Ser56*
CHL	LineageC	4	570	51424	1.10843	MNV	2	acrR, CDS: acrR	CC87AA	Thr5Lys
CHL	LineageC	4	949	86480	1.09736	Deletion	1	marR	A163-	Ile55fs
CHL	LineageC	4	563	51424	1.09482	SNV	1	acrR, CDS: acrR	A89C	Lys6Gln
CHL	LineageC	4	404	39190	1.03088	SNV	1	acrR, CDS: acrR	A180G	Glu36Gly
CHL	LineageC	4	384	37358	1.02789	SNV	1	acrR, CDS: acrR	A93C	Gln7Pro
CHL	LineageC	4	545	54550	0.999083	SNV	1	acrR, CDS: acrR	G673T	Glu200Asp
CHL	LineageC	4	494	50117	0.985693	SNV	1	acrR, CDS: acrR	T248G	Phe59Val
CHL	LineageC	4	494	50479	0.978625	SNV	1	acrR, CDS: acrR	G558A	Arg162His
CHL	LineageC	4	480	50848	0.94399	SNV	1	acrR, CDS: acrR	T228G	Phe52Cys
CHL	LineageC	4	796	86480	0.920444	Deletion	1	marR	T164-	Ile55fs
CHL	LineageC	4	370	40328	0.917477	SNV	1	acrR, CDS: acrR	G671T	Glu200*
CHL	LineageC	4	468	51424	0.910081	SNV	1	acrR, CDS: acrR	C78T	Ala2Val
CHL	LineageC	4	378	43543	0.868107	SNV	1	acrR, CDS: acrR	G197T	Gly42Cys
CHL	LineageC	4	521	61246	0.850668	MNV	2	acrR, CDS: acrR	AA621CT	Gln183Pro
CHL	LineageC	4	486	58543	0.830159	SNV	1	acrR, CDS: acrR	A548T	Met159Leu
CHL	LineageC	4	507	61246	0.827809	SNV	1	acrR, CDS: acrR	A621C	Gln183Pro
CHL	LineageC	4	437	54550	0.8011	SNV	1	acrR, CDS: acrR	A674T	Met201Leu
CHL	LineageC	4	408	51417	0.793512	MNV	2	acrR, CDS: acrR	AA102CC	Gln10Pro
CHL	LineageC	4	164	21640	0.757856	SNV	1	acrR, CDS: acrR	A566G	Ile165Val
CHL	LineageC	4	161	21640	0.743993	SNV	1	acrR, CDS: acrR	A566C	Ile165Leu
CHL	LineageC	4	254	36393	0.697936	SNV	1	acrR, CDS: acrR	A117C	His15Pro
CHL	LineageC	4	271	39190	0.691503	SNV	1	acrR, CDS: acrR	A180C	Glu36Ala
CHL	LineageC	4	594	86072	0.69012	Deletion	1	marR	G159-	Ala53fs
CHL	LineageC	4	363	53304	0.681	SNV	1	acrR, CDS: acrR	T129G	Val19Gly
CHL	LineageC	4	347	51414	0.674913	SNV	1	acrR, CDS: acrR	A105C	Glu11Ala
CHL	LineageC	4	215	32032	0.671204	SNV	1	acrR, CDS: acrR	T681C	Leu203Pro
CHL	LineageC	4	335	51414	0.651574	SNV	1	acrR, CDS: acrR	A106C	Glu11Asp
CHL	LineageC	4	313	50479	0.62006	SNV	1	acrR, CDS: acrR	G558C	Arg162Pro
CHL	LineageC	4	278	45040	0.617229	SNV	1	acrR, CDS: acrR	C235G	Asp54Glu
CHL	LineageC	4	232	39337	0.589776	SNV	1	acrR, CDS: acrR	A569C	Ile166Leu
CHL	LineageC	4	351	60500	0.580165	SNV	1	acrR, CDS: acrR	G550T	Met159Ile
CHL	LineageC	4	350	60376	0.579701	SNV	1	acrR, CDS: acrR	G535T	Leu154Phe
CHL	LineageC	4	287	50479	0.568553	SNV	1	acrR, CDS: acrR	G558T	Arg162Leu
CHL	LineageC	4	296	53158	0.556831	MNV	2	acrR, CDS: acrR	AC148TA	Gln26Lys
CHL	LineageC	4	219	40816	0.536554	SNV	1	acrR, CDS: acrR	C204A	Thr44Lys
CHL	LineageC	4	232	43489	0.533468	SNV	1	acrR, CDS: acrR	A237C	Lys55Thr
CHL	LineageC	4	238	44780	0.531487	SNV	1	acrR, CDS: acrR	A651T	Asp193Val
CHL	LineageC	4	261	50903	0.51274	SNV	1	acrR, CDS: acrR	T159G	Val29Gly
CHL	LineageC	4	257	50903	0.504882	MNV	2	acrR, CDS: acrR	GG157TT	Val29Leu
CHL	LineageA	8	1418	53904	2.6306	SNV	1	acrR, CDS: acrR	T226G	His51Gln
CHL	LineageA	6	1310	76960	1.70218	SNV	1	soxR, CDS: soxR	G436T	Ala146Ser
[truncated: 1,418 more rows]
