# Supplementary material for: Time-Resolved Tracking of Mutations Reveals Diverse Allele Dynamics during Escherichia coli Antimicrobial Adaptive Evolution to Single Drugs and Drug Pairs
Source: Front Microbiol. 2017 May 24;8:893. doi: 10.3389/fmicb.2017.00893 (PMC5442168; doi:10.3389/fmicb.2017.00893)
Supplement: TABLE S3 — Homologous recombineering oligos and verification primers. [file Table_3.XLSX]

## Sheet: Sheet1
MAGE Oligo Name	Genomic position	Genetic Modification	Nucleotide change	MAGE Oligo Sequence	Verification FWD Primer	Verification RV Primer
gyrA_247_249delTCG_genome_deletion_position=2337194,delete=CGA	2337194	Deletion	247_249delTCG	TCGTGTCATAGACCGCGTCACCATGGGGATGGTATTTACCGATTACGTCACCAACGACACGGGCAGATTTTTTATAGGCTTTGTTCCAGT	GGTTTCACGACCGGTTTTG	CTGGATTATGCGATGTCGG
marR_T251A_genome_mutation_position=1617394,mutation=T->A	1617394	Point change	T251A	GTCGACCTGGGAGCACTGACCCGTATGCTGGATCGCCTGGTCTGTAAAGGCTGGGaGGAAAGGTTGCCGAACCCGAATGACAAGCGCGGC	CGCGGCGTGTATTACTCC	GCATATTGGTCATCCGGTA
rob_G467A_genome_mutation_position=4632867,mutation=G->A	4632867	Point change	G467A	TCCTGTTCGCTGGAGCAAATCTCTGATTTCCaCCATGAAATGCGTTATCAGTTCTGGCACGATTTTCTCGGCAACGCGCCGACCATTCCG	CGCGTCAGGTTGAGCAT	GGAAGGTCATCTGGATCA
marR_328C>T_genome_mutation_position=1617471,mutation=C->T	1617471	Point change	C328T	GGCGTACTGGTAAAACTTACCACCGGCGGCGCGGCAATATGTGAATAATGCCATCAATTAGTTGGCCAGGACCTGCACCAAGAATTAACA	CGCGGCGTGTATTACTCC	GCATATTGGTCATCCGGTA
